# Supplementary material for: Indoor resting behavior of Aedes aegypti (Diptera: Culicidae) in northeastern Thailand
Source: Parasit Vectors. 2023 Apr 14;16:127. doi: 10.1186/s13071-023-05746-9 (PMC10103527; doi:10.1186/s13071-023-05746-9)
Supplement: Supplementary file 5 — Additional file 5: Table S5. Household environmental and socioeconomic characteristics. [file 13071_2023_5746_MOESM5_ESM.xlsx]

## Sheet: summary data
Factors	Number of households		Percentage of households
	Rural (N=120)	Urban (N=120)	Rural	Urban
Household member *
1-3	70	45	58.3333	37.5
4-6	46	65	38.3333	54.1667
7-10	4	10	3.33333	8.33333
Occupation
Employment with regular monthly salary	11	46	9.16667	38.3333
Farming/livestock/fishing	58	15	48.3333	12.5
Business/shop keeper/market	18	29	15	24.1667
Casual labor	27	30	22.5	25
Other	6	0	5	0
Drinking water
Piped water	51	48	42.5	40
Rain water	10	8	8.33333	6.66667
Boiled or filtered	59	64	49.1667	53.3333
Non-drinking water
Piped water	120	120	100	100
Households with livestock or pet animals
Chicken	17	10	14.1667	8.33333
Ducks	3	0	2.5	0
Cows	4	0	3.33333	0
Buffalo	3	0	2.5	0
Pigs	1	0	0.833333	0
Dogs	17	16	14.1667	13.3333
Cats	15	12	12.5	10
House condition
Type of house
Single, one floor	50	53	41.6667	44.1667
Single, two floors	70	67	58.3333	55.8333
Commercial building	0	0	0	0
Townhouse	0	0	0	0
Appartment	0	0	0	0
Other	0	0	0	0
Type of wall
Plaster	33	98	27.5	81.6667
Cement/Bricks	24	13	20	10.8333
Burned bricks	0	0	0	0
Wood	63	9	52.5	7.5
Other	0	0	0	0
Number of rooms
3	4	1	3.33333	0.833333
4	72	31	60	25.8333
5	29	36	24.1667	30
6	7	26	5.83333	21.6667
7	5	21	4.16667	17.5
8	3	4	2.5	3.33333
9	0	1	0	0.833333
Location of toilet
Indoors	89	104	74.1667	86.6667
Outdoors	31	16	25.8333	13.3333
Type of toilet
Bowl	16	80	13.3333	66.6667
Squat	104	40	86.6667	33.3333
Other
Wire windows screen (Yes)	14	104	11.6667	86.6667
Open eave gaps (Yes)	38	16	31.6667	13.3333
House cleanliness
Poor	72	13	60	10.8333
Intermediate	36	40	30	33.3333
Good	12	67	10	55.8333
Level of wind flow
High	55	34	45.8333	28.3333
Intermediate	42	67	35	55.8333
Low	23	19	19.1667	15.8333
Level of darkness in bedroom
Bright	28	25	23.3333	20.8333
Intermediate	37	95	30.8333	79.1667
Dark	55	10	45.8333	8.33333
Level of darkness in bathroom
Bright	34	30	28.3333	25
Intermediate	42	77	35	64.1667
Dark	44	13	36.6667	10.8333
Level of darkness in kitchen
Bright	33	41	27.5	34.1667
Intermediate	43	64	35.8333	53.3333
Dark	44	15	36.6667	12.5
Level of darkness in living room
Bright	35	30	29.1667	25
Intermediate	39	72	32.5	60
Dark	46	18	38.3333	15
Quantity of hanging in bedroom
None/little	27	28	22.5	23.3333
Intermediate	49	87	40.8333	72.5
Alot	44	5	36.6667	4.16667
Location of hanging in bedroom
0-0.75 m	39	23	32.5	19.1667
0.75-1.5 m	73	62	60.8333	51.6667
>1.5 m	8	35	6.66667	29.1667
Quantity of hanging in bathroom
None/little	29	34	24.1667	28.3333
Intermediate	51	76	42.5	63.3333
Alot	40	10	33.3333	8.33333
Location of hanging in bathroom
0-0.75 m	34	26	28.3333	21.6667
0.75-1.5 m	70	64	58.3333	53.3333
>1.5 m	16	30	13.3333	25
Quantity of hanging in kitchen
None/little	26	30	21.6667	25
Intermediate	50	58	41.6667	48.3333
Alot	44	32	36.6667	26.6667
Location of hanging in kitchen
0-0.75 m	45	24	37.5	20
0.75-1.5 m	44	61	36.6667	50.8333
>1.5 m	31	35	25.8333	29.1667
Quantity of hanging in living room
None/little	37	29	30.8333	24.1667
Intermediate	43	65	35.8333	54.1667
Alot	40	26	33.3333	21.6667
Location of hanging in living room
0-0.75 m	66	26	55	21.6667
0.75-1.5 m	47	56	39.1667	46.6667
>1.5 m	7	38	5.83333	31.6667
Larval control: Temephos (Abate) (Yes)	77	120	64.1667	100
How often use Temephos (Abate)
Daily	0	0	0	0
Weekly	7	117	5.83333	97.5
Monthly	58	3	48.3333	2.5
Every 3 months	12	0	10	0
Less than every 3 months	0	0	0	0
Larval control: Cleaning containers (Yes)	88	120	73.3333	100
How often Cleaning containers
Daily	5	2	4.16667	1.66667
Weekly	7	109	5.83333	90.8333
Monthly	69	9	57.5	7.5
Every 3 months	7	0	5.83333	0
Less than every 3 months	0	0	0	0
Larval control: Other (Yes)	0	0	0	0
How often for other
Daily	0	0	0	0
Weekly	0	0	0	0
Monthly	0	0	0	0
Every 3 months	0	0	0	0
Less than every 3 months	0	0	0	0
adult control: mosquito nets	109	80	90.8333	66.6667
How often use mosquito nets
Daily	109	80	90.8333	66.6667
Weekly	0	0	0	0
Monthly	0	0	0	0
Every 3 months	0	0	0	0
Less than every 3 months	0	0	0	0
adult control: insecticide sprays (Yes)	60	44	50	36.6667
How often use insecticide sprays
Daily	9	0	7.5	0
Weekly	4	4	3.33333	3.33333
Monthly	47	39	39.1667	32.5
Every 3 months	0	1	0	0.833333
Less than every 3 months	0	0	0	0
adult control: fogging (Yes)	55	83	45.8333	69.1667
How often use fogging
Daily	3	0	2.5	0
Weekly	40	0	33.3333	0
Monthly	11	70	9.16667	58.3333
Every 3 months	1	13	0.833333	10.8333
Less than every 3 months	0	0	0	0
adult control: mosquito swatter	43	66	35.8333	55
How often use mosquito swatter
Daily	39	42	32.5	35
Weekly	4	23	3.33333	19.1667
Monthly	0	1	0	0.833333
Every 3 months	0	0	0	0
Less than every 3 months	0	0	0	0
adult control: repellent (Yes)	50	42	41.6667	35
How often use repellent
Daily	3	26	2.5	21.6667
Weekly	38	15	31.6667	12.5
Monthly	9	1	7.5	0.833333
Every 3 months	0	0	0	0
Less than every 3 months	0	0	0	0
adult control: other (Yes)	0	0	0	0
How often for other
Daily	0	0	0	0
Weekly	0	0	0	0
Monthly	0	0	0	0
Every 3 months	0	0	0	0
Less than every 3 months	0	0	0	0
At any time in the past 12 months, Spray interior walls against insects (Yes)	120	120	100	100
* Note that in the analysis number of household members was treated as a continuous variable
