# Supplementary material for: Indoor resting behavior of Aedes aegypti (Diptera: Culicidae) in northeastern Thailand
Source: Parasit Vectors. 2023 Apr 14;16:127. doi: 10.1186/s13071-023-05746-9 (PMC10103527; doi:10.1186/s13071-023-05746-9)
Supplement: Supplementary file 6 — Additional file 6: Table S6. Univariable P-values for association analyses of socioeconomic and environmental variables with Aedes aegypti abundance. [file 13071_2023_5746_MOESM6_ESM.xlsx]

## Sheet: aegypti
Description	Value	P value Rural	P value Urban
Variable	Continous variable or Factorial
Number of people	Continuous	0.323	0.061
Main source of income of household head	1= Employment with regular monthly salary, 2= Farming/livestock/fishing, 3= Business/shop keeper/market 4=Casual labour, 5= other	0.621	0.182
Number of livestock animals (Chicken)	Continuous	0.097	0.479
Number of livestock animals (Ducks)	Continuous	0.808	NV
Number of livestock animals (cow)	Continuous	0.079	NV
Number of livestock animals (buffalo)	Continuous	0.664	NV
Number of livestock animals (pig)	Continuous	0.771	NV
Number of animals (Dog)	Continuous	0.053	0.52
Number of animals (cat)	Continuous	0.018	0.627
Main source of drinking-water	1= Piped water, 2=Groundwater, 3= Rain water, 4=Bottled water/drinking water vending machines, 5= Other	0.914	0.148
Type of house	1= Single house, one floor, 2= Single house, two floors, 3= comercial building, 4= Townhouse, 5=Apartment, 6= other	0.039	0.937
Type of wall	1= Plaster, 2= Cement/bricks, 3= Burned bricks, 4=Wood, 5=Other	0.012	0.528
Number of rooms	Continuous	0.012	0.107
Location of toilet	1= indoors, 2=outdoors	0.111	0.307
Type of toilet	1=Bowl toilet, 2=squat toilet, 3=other	0.021	0.39
Wire windows screen	1= yes, 2= no	0.839	0.935
Open eave gaps	1= yes, 2= no	0.176	0.84
House cleanliness	1= bad, 2= intermediate, 3= good	0.086	0.784
Level of wind flow	1= high, 2= intermediate, 3= low	0.387	0.645
Larval control: Temephos (Abate)	1= yes, 2= no	0.378	NV
How often use Themophos (Abate)	1=Daily, 2=Weekly, 3=Monthly, 4=Every 3 month, 5= Less than every 3 months	0.009	0.759
Larval control: Cleaning containers	1= yes, 2= no	0.311	NV
How often Cleaning containers	1=Daily, 2=Weekly, 3=Monthly, 4=Every 3 month, 5= Less than every 3 months	0.206	0.997
Adult control: mosquito nets	1= yes, 2= no	0.272	0.168
How often use mosquito nets	1=Daily, 2=Weekly, 3=Monthly, 4=Every 3 month, 5= Less than every 3 months	0.4	0.142
Adult control: insecticide sprays	1= yes, 2= no	0.457	0.022
How often use insecticide sprays	1=Daily, 2=Weekly, 3=Monthly, 4=Every 3 month, 5= Less than every 3 months	0.143	0.121
Adult control: fogging	1= yes, 2= no	0.777	0.374
How often use fogging	1=Daily, 2=Weekly, 3=Monthly, 4=Every 3 month, 5= Less than every 3 months	0.011	0.67
Adult control: mosquito swatter	1= yes, 2= no	0.103	0.376
How often use mosquito swatter	1=Daily, 2=Weekly, 3=Monthly, 4=Every 3 month, 5= Less than every 3 months	0.307	0.391
Adult control: repellent	1= yes, 2= no	0.023	0.022
How often use repellent	1=Daily, 2=Weekly, 3=Monthly, 4=Every 3 month, 5= Less than every 3 months	0.058	0.105
Adult control: other	1= yes, 2= no	0.311	NV
How often for other	1=Daily, 2=Weekly, 3=Monthly, 4=Every 3 month, 5= Less than every 3 months	NV	NV
At any time in the past 12 months, Spray the interior walls against insects	1= yes, 2= no	NV	NV
Darkness Level	1=Bright, 2=Intermediate, 3=Dark	0.069	0.426
Cloth hanging Quantity	1= none/little, 2= intermediate, 3= alot	0.532	0.267
Cloth hanging Location	1= 0-0.75 m, 2= 0.75-1.5 m, 3= >1.5 m.	0.002	0.303
