# Supplementary material for: Indoor resting behavior of Aedes aegypti (Diptera: Culicidae) in northeastern Thailand
Source: Parasit Vectors. 2023 Apr 14;16:127. doi: 10.1186/s13071-023-05746-9 (PMC10103527; doi:10.1186/s13071-023-05746-9)
Supplement: Supplementary file 7 — Additional file 7: Table S7. Univariable P-values for association analyses of socioeconomic and environmental variables with Culex spp. abundance. [file 13071_2023_5746_MOESM7_ESM.xlsx]

## Sheet: Culex
Description	Value	P value Rural	P value Urban
House ID numbers	Continous variable or Factorial
Number of people	Continuous	0.102	0.724
Main source of income of household head	1= Employment with regular monthly salary, 2= Farming/livestock/fishing, 3= Business/shop keeper/market 4=Casual labour, 5= other	0.091	0.218
Number of livestock animals (Chicken)	Continuous	0.988	0.021
Number of livestock animals (Ducks)	Continuous	0.5	NV
Number of livestock animals (cow)	Continuous	0.17	NV
Number of livestock animals (buffalo)	Continuous	0.151	NV
Number of livestock animals (pig)	Continuous	0.73	NV
Number of animals (Dog)	Continuous	0.662	0.324
Number of animals (cat)	Continuous	0.353	0.969
Main source of drinking-water	1= Piped water, 2=Groundwater, 3= Rain water, 4=Bottled water/drinking water vending machines, 5= Other	<0.001	0.846
Type of house	1= Single house, one floor, 2= Single house, two floors, 3= comercial building, 4= Townhouse, 5=Apartment, 6= other	0.503	0.275
Type of wall	1= Plaster, 2= Cement/bricks, 3= Burned bricks, 4=Wood, 5=Other	0.026	0.992
Number of rooms	Continuous	0.109	0.314
Location of toilet	1= indoors, 2=outdoors	0.974	0.62
Type of toilet	1=Bowl toilet, 2=squat toilet, 3=other	<0.001	0.777
Wire windows screen	1= yes, 2= no	0.419	0.55
Open eave gaps	1= yes, 2= no	0.279	0.125
House cleanliness	1= bad, 2= intermediate, 3= good	0.354	0.145
Level of wind flow	1= high, 2= intermediate, 3= low	0.723	0.022
Larval control: Temephos (Abate)	1= yes, 2= no	0.004	NV
How often use Themophos (Abate)	1=Daily, 2=Weekly, 3=Monthly, 4=Every 3 month, 5= Less than every 3 months	0.036	0.753
Larval control: Cleaning containers	1= yes, 2= no	0.123	NV
How often Cleaning containers	1=Daily, 2=Weekly, 3=Monthly, 4=Every 3 month, 5= Less than every 3 months	0.099	0.926
Adult control: mosquito nets	1= yes, 2= no	<0.001	0.004
How often use mosquito nets	1=Daily, 2=Weekly, 3=Monthly, 4=Every 3 month, 5= Less than every 3 months	<0.001	0.015
Adult control: insecticide sprays	1= yes, 2= no	<0.001	0.281
How often use insecticide sprays	1=Daily, 2=Weekly, 3=Monthly, 4=Every 3 month, 5= Less than every 3 months	0.006	0.849
Adult control: fogging	1= yes, 2= no	<0.001	0.003
How often use fogging	1=Daily, 2=Weekly, 3=Monthly, 4=Every 3 month, 5= Less than every 3 months	0.011	<0.001
Adult control: mosquito swatter	1= yes, 2= no	<0.001	0.513
How often use mosquito swatter	1=Daily, 2=Weekly, 3=Monthly, 4=Every 3 month, 5= Less than every 3 months	<0.001	0.4
Adult control: repellent	1= yes, 2= no	<0.001	0.176
How often use repellent	1=Daily, 2=Weekly, 3=Monthly, 4=Every 3 month, 5= Less than every 3 months	0.008	0.018
Adult control: other	1= yes, 2= no	0.279	NV
How often for other	1=Daily, 2=Weekly, 3=Monthly, 4=Every 3 month, 5= Less than every 3 months	NV	NV
At any time in the past 12 months, Spray the interior walls against insects	1= yes, 2= no	NV	NV
Darkness Level	1=Bright, 2=Intermediate, 3=Dark	0.686	0.526
Cloth hanging Quantity	1= none/little, 2= intermediate, 3= alot	0.078	0.752
Cloth hanging Location	1= 0-0.75 m, 2= 0.75-1.5 m, 3= >1.5 m.	0.215	0.395
