# Supplementary material for: Indoor resting behavior of Aedes aegypti (Diptera: Culicidae) in northeastern Thailand
Source: Parasit Vectors. 2023 Apr 14;16:127. doi: 10.1186/s13071-023-05746-9 (PMC10103527; doi:10.1186/s13071-023-05746-9)
Supplement: Supplementary file 8 — Additional file 8: Dataset S1. Dataset on mosquito resting and gecko collections. [file 13071_2023_5746_MOESM8_ESM.xlsx]

## Sheet: data
Date	House ID	Time	Range	Village	Area	Room	Height	Total Aed	Total Aed M	Total Aed F	Aed F non	Aed F blood	Total Albo	Albo M	Albo F	Albo F non	Albo F blood	Total Cx	Total Cx M	Total Cx F	Cx F non	Cx blood	Total Aed st	Aed st M	Aed st F	Aed st F non	Aed st F blood	Total Albo st	Total Albo st M	Total Albo st F	Albo st F non	Albo st F blood	Total Cx st	Total Cx st M	Total Cx st F	Cx st F non	Cx F st blood	Gecko st
2019-05-04	1001	Morning	1	1	Rural	Bedroom	1	6	0	6	4	2	0	0	0	0	0	3	1	2	1	1	8	2	6	3	3	0	0	0	0	0	5	0	5	5	0	1
2019-05-04	1001	Morning	1	1	Rural	Bathroom	1	1	1	0	0	0	1	0	1	0	1	2	0	2	0	2	6	4	2	1	1	0	0	0	0	0	5	2	3	2	1	2
2019-05-04	1001	Morning	1	1	Rural	Living room	1	0	0	0	0	0	0	0	0	0	0	0	0	0	0	0	2	0	2	1	1	0	0	0	0	0	4	2	2	1	1	2
2019-05-04	1001	Morning	1	1	Rural	Kitchen room	1	1	0	1	0	1	2	2	0	0	0	1	0	1	0	1	0	0	0	0	0	0	0	0	0	0	6	3	3	2	1	0
2019-05-04	1001	Morning	1	1	Rural	Bedroom	2	0	0	0	0	0	0	0	0	0	0	2	0	2	1	1	14	6	8	7	1	1	0	1	1	0	2	0	2	1	1	0
2019-05-04	1001	Morning	1	1	Rural	Bathroom	2	0	0	0	0	0	0	0	0	0	0	0	0	0	0	0	12	5	7	4	3	0	0	0	0	0	4	1	3	3	0	1
2019-05-04	1001	Morning	1	1	Rural	Living room	2	0	0	0	0	0	0	0	0	0	0	2	0	2	2	0	7	4	3	3	0	0	0	0	0	0	7	0	7	4	3	2
2019-05-04	1001	Morning	1	1	Rural	Kitchen room	2	2	2	0	0	0	1	0	1	1	0	1	0	1	0	1	4	1	3	2	1	0	0	0	0	0	11	6	5	4	1	1
2019-05-04	1001	Morning	1	1	Rural	Bedroom	3	0	0	0	0	0	0	0	0	0	0	0	0	0	0	0	4	2	2	0	2	0	0	0	0	0	1	0	1	0	1	3
2019-05-04	1001	Morning	1	1	Rural	Bathroom	3	1	1	0	0	0	0	0	0	0	0	0	0	0	0	0	3	1	2	0	2	0	0	0	0	0	9	2	7	3	4	1
2019-05-04	1001	Morning	1	1	Rural	Kitchen room	3	0	0	0	0	0	0	0	0	0	0	0	0	0	0	0	1	1	0	0	0	1	0	1	1	0	10	6	4	2	2	1
2019-05-04	1001	Morning	1	1	Rural	Living room	3	0	0	0	0	0	0	0	0	0	0	0	0	0	0	0	1	0	1	0	1	0	0	0	0	0	3	0	3	2	1	0
2019-05-04	1002	Morning	2	1	Rural	Bedroom	1	0	0	0	0	0	0	0	0	0	0	1	0	1	1	0	10	6	4	3	1	0	0	0	0	0	0	0	0	0	0	1
2019-05-04	1002	Morning	2	1	Rural	Kitchen room	1	9	3	6	0	6	0	0	0	0	0	1	0	1	1	0	5	2	3	3	0	0	0	0	0	0	4	1	3	1	2	2
2019-05-04	1002	Morning	2	1	Rural	Bathroom	1	1	1	0	0	0	0	0	0	0	0	0	0	0	0	0	4	1	3	3	0	0	0	0	0	0	6	0	6	6	0	2
2019-05-04	1002	Morning	2	1	Rural	Living room	1	0	0	0	0	0	0	0	0	0	0	2	0	2	1	1	3	2	1	0	1	0	0	0	0	0	9	1	8	5	3	6
2019-05-04	1002	Morning	2	1	Rural	Bedroom	2	1	1	0	0	0	0	0	0	0	0	4	0	4	0	4	13	7	6	3	3	0	0	0	0	0	10	3	7	2	5	0
2019-05-04	1002	Morning	2	1	Rural	Bathroom	2	0	0	0	0	0	0	0	0	0	0	3	0	3	2	1	12	5	7	3	4	0	0	0	0	0	5	4	1	0	1	0
2019-05-04	1002	Morning	2	1	Rural	Living room	2	3	0	3	0	3	1	0	1	1	0	0	0	0	0	0	5	2	3	3	0	0	0	0	0	0	5	1	4	4	0	0
2019-05-04	1002	Morning	2	1	Rural	Kitchen room	2	0	0	0	0	0	0	0	0	0	0	0	0	0	0	0	1	1	0	0	0	0	0	0	0	0	1	1	0	0	0	6
2019-05-04	1002	Morning	2	1	Rural	Bedroom	3	0	0	0	0	0	0	0	0	0	0	2	0	2	1	1	5	2	3	0	3	0	0	0	0	0	3	2	1	0	1	0
2019-05-04	1002	Morning	2	1	Rural	Kitchen room	3	0	0	0	0	0	0	0	0	0	0	1	1	0	0	0	3	2	1	0	1	0	0	0	0	0	5	3	2	1	1	3
2019-05-04	1002	Morning	2	1	Rural	Bathroom	3	0	0	0	0	0	0	0	0	0	0	0	0	0	0	0	1	0	1	0	1	0	0	0	0	0	0	0	0	0	0	4
2019-05-04	1002	Morning	2	1	Rural	Living room	3	0	0	0	0	0	1	0	1	0	1	1	0	1	1	0	1	1	0	0	0	0	0	0	0	0	7	5	2	1	1	0
2019-05-05	1003	Morning	1	1	Rural	Bedroom	1	2	0	2	1	1	0	0	0	0	0	12	0	12	9	3	8	5	3	3	0	0	0	0	0	0	4	3	1	0	1	2
2019-05-05	1003	Morning	1	1	Rural	Living room	1	0	0	0	0	0	0	0	0	0	0	3	0	3	2	1	7	3	4	3	1	0	0	0	0	0	14	2	12	7	5	7
2019-05-05	1003	Morning	1	1	Rural	Bathroom	1	0	0	0	0	0	0	0	0	0	0	8	0	8	4	4	4	2	2	1	1	0	0	0	0	0	10	6	4	4	0	0
2019-05-05	1003	Morning	1	1	Rural	Kitchen room	1	0	0	0	0	0	0	0	0	0	0	1	0	1	1	0	1	0	1	0	1	0	0	0	0	0	2	0	2	1	1	1
2019-05-05	1003	Morning	1	1	Rural	Bedroom	2	1	0	1	0	1	0	0	0	0	0	4	0	4	2	2	11	6	5	2	3	0	0	0	0	0	11	3	8	8	0	0
2019-05-05	1003	Morning	1	1	Rural	Bathroom	2	0	0	0	0	0	0	0	0	0	0	3	2	1	0	1	10	6	4	2	2	1	0	1	1	0	0	0	0	0	0	2
2019-05-05	1003	Morning	1	1	Rural	Living room	2	1	0	1	0	1	0	0	0	0	0	4	0	4	4	0	9	5	4	0	4	0	0	0	0	0	6	0	6	3	3	0
2019-05-05	1003	Morning	1	1	Rural	Kitchen room	2	4	4	0	0	0	0	0	0	0	0	1	0	1	0	1	2	1	1	1	0	0	0	0	0	0	1	0	1	1	0	1
2019-05-05	1003	Morning	1	1	Rural	Bathroom	3	1	1	0	0	0	0	0	0	0	0	2	1	1	1	0	3	2	1	1	0	0	0	0	0	0	4	4	0	0	0	3
2019-05-05	1003	Morning	1	1	Rural	Bedroom	3	0	0	0	0	0	0	0	0	0	0	0	0	0	0	0	2	0	2	1	1	0	0	0	0	0	3	3	0	0	0	0
2019-05-05	1003	Morning	1	1	Rural	Kitchen room	3	1	1	0	0	0	0	0	0	0	0	1	0	1	1	0	2	2	0	0	0	0	0	0	0	0	4	4	0	0	0	2
2019-05-05	1003	Morning	1	1	Rural	Living room	3	0	0	0	0	0	0	0	0	0	0	3	2	1	1	0	1	0	1	1	0	0	0	0	0	0	0	0	0	0	0	0
2019-05-05	1004	Morning	2	1	Rural	Bedroom	1	0	0	0	0	0	0	0	0	0	0	4	0	4	1	3	9	4	5	3	2	0	0	0	0	0	0	0	0	0	0	4
2019-05-05	1004	Morning	2	1	Rural	Bathroom	1	0	0	0	0	0	0	0	0	0	0	3	0	3	2	1	3	0	3	2	1	0	0	0	0	0	4	0	4	4	0	1
2019-05-05	1004	Morning	2	1	Rural	Kitchen room	1	1	1	0	0	0	0	0	0	0	0	0	0	0	0	0	3	2	1	1	0	0	0	0	0	0	2	2	0	0	0	0
2019-05-05	1004	Morning	2	1	Rural	Living room	1	0	0	0	0	0	0	0	0	0	0	3	0	3	2	1	1	0	1	1	0	0	0	0	0	0	4	4	0	0	0	2
2019-05-05	1004	Morning	2	1	Rural	Bedroom	2	0	0	0	0	0	0	0	0	0	0	2	1	1	1	0	12	5	7	3	4	0	0	0	0	0	4	0	4	4	0	0
2019-05-05	1004	Morning	2	1	Rural	Bathroom	2	0	0	0	0	0	0	0	0	0	0	4	0	4	3	1	11	4	7	5	2	0	0	0	0	0	1	1	0	0	0	0
2019-05-05	1004	Morning	2	1	Rural	Living room	2	0	0	0	0	0	0	0	0	0	0	1	0	1	1	0	6	3	3	1	2	0	0	0	0	0	6	2	4	4	0	2
2019-05-05	1004	Morning	2	1	Rural	Kitchen room	2	3	0	3	0	3	0	0	0	0	0	0	0	0	0	0	3	1	2	1	1	0	0	0	0	0	6	5	1	1	0	5
2019-05-05	1004	Morning	2	1	Rural	Bathroom	3	0	0	0	0	0	0	0	0	0	0	0	0	0	0	0	4	2	2	1	1	0	0	0	0	0	1	0	1	1	0	8
2019-05-05	1004	Morning	2	1	Rural	Bedroom	3	0	0	0	0	0	0	0	0	0	0	0	0	0	0	0	4	2	2	1	1	0	0	0	0	0	4	2	2	2	0	0
2019-05-05	1004	Morning	2	1	Rural	Kitchen room	3	0	0	0	0	0	0	0	0	0	0	0	0	0	0	0	0	0	0	0	0	0	0	0	0	0	0	0	0	0	0	1
2019-05-05	1004	Morning	2	1	Rural	Living room	3	0	0	0	0	0	0	0	0	0	0	0	0	0	0	0	0	0	0	0	0	0	0	0	0	0	8	3	5	3	2	3
2019-05-06	1005	Morning	1	1	Rural	Bedroom	1	0	0	0	0	0	0	0	0	0	0	3	0	3	2	1	7	4	3	0	3	0	0	0	0	0	1	0	1	1	0	1
2019-05-06	1005	Morning	1	1	Rural	Bathroom	1	0	0	0	0	0	0	0	0	0	0	0	0	0	0	0	6	5	1	1	0	0	0	0	0	0	8	3	5	5	0	1
2019-05-06	1005	Morning	1	1	Rural	Kitchen room	1	0	0	0	0	0	0	0	0	0	0	0	0	0	0	0	4	2	2	2	0	0	0	0	0	0	4	1	3	1	2	3
2019-05-06	1005	Morning	1	1	Rural	Living room	1	1	1	0	0	0	0	0	0	0	0	0	0	0	0	0	2	0	2	2	0	0	0	0	0	0	7	4	3	1	2	0
2019-05-06	1005	Morning	1	1	Rural	Bathroom	2	0	0	0	0	0	0	0	0	0	0	3	0	3	2	1	15	8	7	3	4	0	0	0	0	0	4	1	3	1	2	2
2019-05-06	1005	Morning	1	1	Rural	Bedroom	2	3	0	3	1	2	0	0	0	0	0	3	0	3	2	1	12	4	8	6	2	0	0	0	0	0	6	6	0	0	0	1
2019-05-06	1005	Morning	1	1	Rural	Living room	2	0	0	0	0	0	0	0	0	0	0	8	0	8	5	3	7	4	3	2	1	0	0	0	0	0	8	0	8	8	0	1
2019-05-06	1005	Morning	1	1	Rural	Kitchen room	2	0	0	0	0	0	0	0	0	0	0	3	0	3	1	2	3	2	1	1	0	1	0	1	1	0	4	2	2	2	0	1
2019-05-06	1005	Morning	1	1	Rural	Bedroom	3	0	0	0	0	0	0	0	0	0	0	2	0	2	2	0	3	1	2	2	0	0	0	0	0	0	1	0	1	1	0	2
2019-05-06	1005	Morning	1	1	Rural	Kitchen room	3	0	0	0	0	0	2	1	1	0	1	0	0	0	0	0	2	1	1	1	0	0	0	0	0	0	2	0	2	2	0	1
2019-05-06	1005	Morning	1	1	Rural	Bathroom	3	0	0	0	0	0	0	0	0	0	0	0	0	0	0	0	1	0	1	1	0	0	0	0	0	0	13	11	2	2	0	0
2019-05-06	1005	Morning	1	1	Rural	Living room	3	0	0	0	0	0	0	0	0	0	0	1	0	1	1	0	1	1	0	0	0	0	0	0	0	0	8	4	4	1	3	1
2019-05-06	1006	Morning	2	1	Rural	Bathroom	1	0	0	0	0	0	0	0	0	0	0	0	0	0	0	0
2019-05-06	1006	Morning	2	1	Rural	Bedroom	1	0	0	0	0	0	0	0	0	0	0	0	0	0	0	0
2019-05-06	1006	Morning	2	1	Rural	Kitchen room	1	1	0	1	1	0	0	0	0	0	0	1	0	1	1	0
2019-05-06	1006	Morning	2	1	Rural	Living room	1	0	0	0	0	0	0	0	0	0	0	1	0	1	1	0
2019-05-06	1006	Morning	2	1	Rural	Bathroom	2	0	0	0	0	0	0	0	0	0	0	1	0	1	1	0
2019-05-06	1006	Morning	2	1	Rural	Bedroom	2	0	0	0	0	0	0	0	0	0	0	0	0	0	0	0
2019-05-06	1006	Morning	2	1	Rural	Kitchen room	2	0	0	0	0	0	0	0	0	0	0	0	0	0	0	0
2019-05-06	1006	Morning	2	1	Rural	Living room	2	0	0	0	0	0	0	0	0	0	0	3	0	3	0	3
2019-05-06	1006	Morning	2	1	Rural	Kitchen room	3	3	1	2	0	2	0	0	0	0	0	0	0	0	0	0
2019-05-06	1006	Morning	2	1	Rural	Bathroom	3	0	0	0	0	0	0	0	0	0	0	1	1	0	0	0
2019-05-06	1006	Morning	2	1	Rural	Bedroom	3	0	0	0	0	0	0	0	0	0	0	0	0	0	0	0
2019-05-06	1006	Morning	2	1	Rural	Living room	3	0	0	0	0	0	0	0	0	0	0	1	1	0	0	0
2019-05-07	1007	Morning	1	1	Rural	Bathroom	1	6	5	1	0	1	0	0	0	0	0	0	0	0	0	0
2019-05-07	1007	Morning	1	1	Rural	Bedroom	1	0	0	0	0	0	0	0	0	0	0	0	0	0	0	0
2019-05-07	1007	Morning	1	1	Rural	Kitchen room	1	0	0	0	0	0	0	0	0	0	0	1	0	1	1	0
2019-05-07	1007	Morning	1	1	Rural	Living room	1	2	2	0	0	0	0	0	0	0	0	1	0	1	1	0
2019-05-07	1007	Morning	1	1	Rural	Bedroom	2	6	2	4	1	3	0	0	0	0	0	3	0	3	2	1
2019-05-07	1007	Morning	1	1	Rural	Bathroom	2	7	4	3	1	2	0	0	0	0	0	0	0	0	0	0
2019-05-07	1007	Morning	1	1	Rural	Kitchen room	2	5	3	2	0	2	0	0	0	0	0	3	0	3	2	1
2019-05-07	1007	Morning	1	1	Rural	Living room	2	3	0	3	1	2	0	0	0	0	0	0	0	0	0	0
2019-05-07	1007	Morning	1	1	Rural	Bathroom	3	0	0	0	0	0	0	0	0	0	0	0	0	0	0	0
2019-05-07	1007	Morning	1	1	Rural	Bedroom	3	0	0	0	0	0	0	0	0	0	0	0	0	0	0	0
2019-05-07	1007	Morning	1	1	Rural	Kitchen room	3	0	0	0	0	0	0	0	0	0	0	0	0	0	0	0
2019-05-07	1007	Morning	1	1	Rural	Living room	3	0	0	0	0	0	0	0	0	0	0	0	0	0	0	0
2019-05-07	1008	Morning	2	1	Rural	Bathroom	1	2	1	1	1	0	0	0	0	0	0	0	0	0	0	0
2019-05-07	1008	Morning	2	1	Rural	Bedroom	1	1	0	1	1	0	0	0	0	0	0	1	0	1	1	0
2019-05-07	1008	Morning	2	1	Rural	Kitchen room	1	0	0	0	0	0	0	0	0	0	0	0	0	0	0	0
2019-05-07	1008	Morning	2	1	Rural	Living room	1	1	0	1	1	0	0	0	0	0	0	1	1	0	0	0
2019-05-07	1008	Morning	2	1	Rural	Bathroom	2	5	1	4	1	3	0	0	0	0	0	0	0	0	0	0
2019-05-07	1008	Morning	2	1	Rural	Living room	2	2	1	1	0	1	0	0	0	0	0	0	0	0	0	0
2019-05-07	1008	Morning	2	1	Rural	Bedroom	2	0	0	0	0	0	0	0	0	0	0	0	0	0	0	0
2019-05-07	1008	Morning	2	1	Rural	Kitchen room	2	0	0	0	0	0	0	0	0	0	0	1	0	1	1	0
2019-05-07	1008	Morning	2	1	Rural	Bathroom	3	0	0	0	0	0	0	0	0	0	0	0	0	0	0	0
2019-05-07	1008	Morning	2	1	Rural	Bedroom	3	0	0	0	0	0	0	0	0	0	0	0	0	0	0	0
2019-05-07	1008	Morning	2	1	Rural	Kitchen room	3	0	0	0	0	0	0	0	0	0	0	0	0	0	0	0
2019-05-07	1008	Morning	2	1	Rural	Living room	3	0	0	0	0	0	0	0	0	0	0	0	0	0	0	0
2019-05-08	1009	Morning	1	1	Rural	Bedroom	1	4	1	3	2	1	0	0	0	0	0	2	0	2	2	0
2019-05-08	1009	Morning	1	1	Rural	Bathroom	1	0	0	0	0	0	0	0	0	0	0	0	0	0	0	0
2019-05-08	1009	Morning	1	1	Rural	Kitchen room	1	0	0	0	0	0	0	0	0	0	0	3	0	3	0	3
2019-05-08	1009	Morning	1	1	Rural	Living room	1	0	0	0	0	0	0	0	0	0	0	0	0	0	0	0
2019-05-08	1009	Morning	1	1	Rural	Bedroom	2	7	6	1	0	1	0	0	0	0	0	0	0	0	0	0
2019-05-08	1009	Morning	1	1	Rural	Bathroom	2	0	0	0	0	0	0	0	0	0	0	5	0	5	3	2
2019-05-08	1009	Morning	1	1	Rural	Kitchen room	2	0	0	0	0	0	0	0	0	0	0	1	1	0	0	0
2019-05-08	1009	Morning	1	1	Rural	Living room	2	0	0	0	0	0	0	0	0	0	0	1	0	1	1	0
2019-05-08	1009	Morning	1	1	Rural	Bathroom	3	0	0	0	0	0	0	0	0	0	0	0	0	0	0	0
2019-05-08	1009	Morning	1	1	Rural	Bedroom	3	0	0	0	0	0	0	0	0	0	0	2	2	0	0	0
2019-05-08	1009	Morning	1	1	Rural	Kitchen room	3	0	0	0	0	0	0	0	0	0	0	1	1	0	0	0
2019-05-08	1009	Morning	1	1	Rural	Living room	3	0	0	0	0	0	0	0	0	0	0	0	0	0	0	0
2019-05-08	1010	Morning	2	1	Rural	Bathroom	1	1	1	0	0	0	0	0	0	0	0	3	0	3	1	2
2019-05-08	1010	Morning	2	1	Rural	Bedroom	1	0	0	0	0	0	0	0	0	0	0	0	0	0	0	0
2019-05-08	1010	Morning	2	1	Rural	Kitchen room	1	0	0	0	0	0	0	0	0	0	0	0	0	0	0	0
2019-05-08	1010	Morning	2	1	Rural	Living room	1	0	0	0	0	0	0	0	0	0	0	0	0	0	0	0
2019-05-08	1010	Morning	2	1	Rural	Bedroom	2	4	2	2	0	2	0	0	0	0	0	0	0	0	0	0
2019-05-08	1010	Morning	2	1	Rural	Bathroom	2	2	1	1	0	1	0	0	0	0	0	1	0	1	1	0
2019-05-08	1010	Morning	2	1	Rural	Kitchen room	2	4	2	2	1	1	0	0	0	0	0	0	0	0	0	0
2019-05-08	1010	Morning	2	1	Rural	Living room	2	3	3	0	0	0	0	0	0	0	0	0	0	0	0	0
2019-05-08	1010	Morning	2	1	Rural	Bathroom	3	0	0	0	0	0	0	0	0	0	0	0	0	0	0	0
2019-05-08	1010	Morning	2	1	Rural	Bedroom	3	0	0	0	0	0	0	0	0	0	0	0	0	0	0	0
2019-05-08	1010	Morning	2	1	Rural	Kitchen room	3	0	0	0	0	0	0	0	0	0	0	0	0	0	0	0
2019-05-08	1010	Morning	2	1	Rural	Living room	3	0	0	0	0	0	0	0	0	0	0	0	0	0	0	0
2019-05-09	1011	Morning	1	1	Rural	Bathroom	1	1	1	0	0	0	0	0	0	0	0	1	1	0	0	0
2019-05-09	1011	Morning	1	1	Rural	Bedroom	1	0	0	0	0	0	0	0	0	0	0	0	0	0	0	0
2019-05-09	1011	Morning	1	1	Rural	Kitchen room	1	0	0	0	0	0	0	0	0	0	0	0	0	0	0	0
2019-05-09	1011	Morning	1	1	Rural	Living room	1	0	0	0	0	0	0	0	0	0	0	0	0	0	0	0
2019-05-09	1011	Morning	1	1	Rural	Bedroom	2	6	1	5	2	3	0	0	0	0	0	0	0	0	0	0
2019-05-09	1011	Morning	1	1	Rural	Living room	2	6	1	5	3	2	2	0	2	2	0	1	1	0	0	0
2019-05-09	1011	Morning	1	1	Rural	Bathroom	2	0	0	0	0	0	0	0	0	0	0	7	7	0	0	0
2019-05-09	1011	Morning	1	1	Rural	Kitchen room	2	0	0	0	0	0	0	0	0	0	0	0	0	0	0	0
2019-05-09	1011	Morning	1	1	Rural	Bathroom	3	0	0	0	0	0	0	0	0	0	0	0	0	0	0	0
2019-05-09	1011	Morning	1	1	Rural	Bedroom	3	0	0	0	0	0	0	0	0	0	0	0	0	0	0	0
2019-05-09	1011	Morning	1	1	Rural	Kitchen room	3	0	0	0	0	0	0	0	0	0	0	2	0	2	2	0
2019-05-09	1011	Morning	1	1	Rural	Living room	3	0	0	0	0	0	0	0	0	0	0	0	0	0	0	0
2019-05-09	1012	Morning	2	1	Rural	Bathroom	1	0	0	0	0	0	0	0	0	0	0	3	0	3	1	2
2019-05-09	1012	Morning	2	1	Rural	Bedroom	1	2	1	1	1	0	0	0	0	0	0	0	0	0	0	0
2019-05-09	1012	Morning	2	1	Rural	Kitchen room	1	0	0	0	0	0	0	0	0	0	0	2	2	0	0	0
2019-05-09	1012	Morning	2	1	Rural	Living room	1	0	0	0	0	0	0	0	0	0	0	0	0	0	0	0
2019-05-09	1012	Morning	2	1	Rural	Bedroom	2	11	4	7	5	2	0	0	0	0	0	0	0	0	0	0
2019-05-09	1012	Morning	2	1	Rural	Bathroom	2	2	1	1	1	0	0	0	0	0	0	6	1	5	3	2
2019-05-09	1012	Morning	2	1	Rural	Kitchen room	2	0	0	0	0	0	0	0	0	0	0	2	2	0	0	0
2019-05-09	1012	Morning	2	1	Rural	Living room	2	0	0	0	0	0	0	0	0	0	0	5	0	5	2	3
2019-05-09	1012	Morning	2	1	Rural	Bathroom	3	0	0	0	0	0	0	0	0	0	0	0	0	0	0	0
2019-05-09	1012	Morning	2	1	Rural	Bedroom	3	0	0	0	0	0	0	0	0	0	0	0	0	0	0	0
2019-05-09	1012	Morning	2	1	Rural	Kitchen room	3	0	0	0	0	0	0	0	0	0	0	0	0	0	0	0
2019-05-09	1012	Morning	2	1	Rural	Living room	3	0	0	0	0	0	0	0	0	0	0	0	0	0	0	0
2019-05-10	1013	Morning	1	1	Rural	Living room	1	4	0	4	1	3	0	0	0	0	0	5	5	0	0	0
2019-05-10	1013	Morning	1	1	Rural	Bathroom	1	0	0	0	0	0	0	0	0	0	0	0	0	0	0	0
2019-05-10	1013	Morning	1	1	Rural	Bedroom	1	3	3	0	0	0	0	0	0	0	0	0	0	0	0	0
2019-05-10	1013	Morning	1	1	Rural	Kitchen room	1	0	0	0	0	0	0	0	0	0	0	0	0	0	0	0
2019-05-10	1013	Morning	1	1	Rural	Bedroom	2	2	0	2	1	1	0	0	0	0	0	0	0	0	0	0
2019-05-10	1013	Morning	1	1	Rural	Bathroom	2	2	2	0	0	0	0	0	0	0	0	0	0	0	0	0
2019-05-10	1013	Morning	1	1	Rural	Kitchen room	2	0	0	0	0	0	0	0	0	0	0	0	0	0	0	0
2019-05-10	1013	Morning	1	1	Rural	Living room	2	4	4	0	0	0	0	0	0	0	0	9	0	9	6	3
2019-05-10	1013	Morning	1	1	Rural	Bathroom	3	0	0	0	0	0	0	0	0	0	0	0	0	0	0	0
2019-05-10	1013	Morning	1	1	Rural	Bedroom	3	0	0	0	0	0	0	0	0	0	0	0	0	0	0	0
2019-05-10	1013	Morning	1	1	Rural	Kitchen room	3	0	0	0	0	0	0	0	0	0	0	0	0	0	0	0
2019-05-10	1013	Morning	1	1	Rural	Living room	3	0	0	0	0	0	0	0	0	0	0	0	0	0	0	0
2019-05-10	1014	Morning	2	1	Rural	Bathroom	1	0	0	0	0	0	0	0	0	0	0	0	0	0	0	0
2019-05-10	1014	Morning	2	1	Rural	Bedroom	1	2	0	2	2	0	0	0	0	0	0	0	0	0	0	0
2019-05-10	1014	Morning	2	1	Rural	Kitchen room	1	0	0	0	0	0	0	0	0	0	0	0	0	0	0	0
2019-05-10	1014	Morning	2	1	Rural	Living room	1	0	0	0	0	0	0	0	0	0	0	0	0	0	0	0
2019-05-10	1014	Morning	2	1	Rural	Bathroom	2	0	0	0	0	0	0	0	0	0	0	2	2	0	0	0
2019-05-10	1014	Morning	2	1	Rural	Bedroom	2	5	5	0	0	0	0	0	0	0	0	0	0	0	0	0
2019-05-10	1014	Morning	2	1	Rural	Kitchen room	2	0	0	0	0	0	0	0	0	0	0	9	9	0	0	0
2019-05-10	1014	Morning	2	1	Rural	Living room	2	0	0	0	0	0	0	0	0	0	0	0	0	0	0	0
2019-05-10	1014	Morning	2	1	Rural	Bathroom	3	0	0	0	0	0	0	0	0	0	0	0	0	0	0	0
2019-05-10	1014	Morning	2	1	Rural	Bedroom	3	0	0	0	0	0	0	0	0	0	0	0	0	0	0	0
2019-05-10	1014	Morning	2	1	Rural	Kitchen room	3	0	0	0	0	0	0	0	0	0	0	0	0	0	0	0
2019-05-10	1014	Morning	2	1	Rural	Living room	3	0	0	0	0	0	0	0	0	0	0	0	0	0	0	0
2019-05-11	1015	Morning	1	1	Rural	Bathroom	1	0	0	0	0	0	0	0	0	0	0	1	0	1	1	0
2019-05-11	1015	Morning	1	1	Rural	Bedroom	1	0	0	0	0	0	0	0	0	0	0	0	0	0	0	0
2019-05-11	1015	Morning	1	1	Rural	Kitchen room	1	0	0	0	0	0	0	0	0	0	0	0	0	0	0	0
2019-05-11	1015	Morning	1	1	Rural	Living room	1	0	0	0	0	0	0	0	0	0	0	1	1	0	0	0
2019-05-11	1015	Morning	1	1	Rural	Bathroom	2	1	1	0	0	0	0	0	0	0	0	1	1	0	0	0
2019-05-11	1015	Morning	1	1	Rural	Bedroom	2	2	1	1	1	0	0	0	0	0	0	0	0	0	0	0
2019-05-11	1015	Morning	1	1	Rural	Kitchen room	2	0	0	0	0	0	0	0	0	0	0	0	0	0	0	0
2019-05-11	1015	Morning	1	1	Rural	Living room	2	2	0	2	2	0	0	0	0	0	0	5	5	0	0	0
2019-05-11	1015	Morning	1	1	Rural	Bathroom	3	0	0	0	0	0	0	0	0	0	0	0	0	0	0	0
2019-05-11	1015	Morning	1	1	Rural	Bedroom	3	0	0	0	0	0	0	0	0	0	0	0	0	0	0	0
2019-05-11	1015	Morning	1	1	Rural	Kitchen room	3	0	0	0	0	0	0	0	0	0	0	0	0	0	0	0
2019-05-11	1015	Morning	1	1	Rural	Living room	3	0	0	0	0	0	0	0	0	0	0	0	0	0	0	0
2019-05-05	1016	Afternoon	3	1	Rural	Bathroom	1	0	0	0	0	0	0	0	0	0	0	1	1	0	0	0
2019-05-05	1016	Afternoon	3	1	Rural	Bedroom	1	2	1	1	1	0	0	0	0	0	0	0	0	0	0	0
2019-05-05	1016	Afternoon	3	1	Rural	Kitchen room	1	0	0	0	0	0	0	0	0	0	0	6	0	6	4	2
2019-05-05	1016	Afternoon	3	1	Rural	Living room	1	0	0	0	0	0	0	0	0	0	0	0	0	0	0	0
2019-05-05	1016	Afternoon	3	1	Rural	Bathroom	2	2	1	1	0	1	0	0	0	0	0	4	4	0	0	0
2019-05-05	1016	Afternoon	3	1	Rural	Bedroom	2	0	0	0	0	0	0	0	0	0	0	0	0	0	0	0
2019-05-05	1016	Afternoon	3	1	Rural	Kitchen room	2	0	0	0	0	0	0	0	0	0	0	0	0	0	0	0
2019-05-05	1016	Afternoon	3	1	Rural	Living room	2	3	1	2	2	0	0	0	0	0	0	0	0	0	0	0
2019-05-05	1016	Afternoon	3	1	Rural	Bathroom	3	0	0	0	0	0	0	0	0	0	0	0	0	0	0	0
2019-05-05	1016	Afternoon	3	1	Rural	Bedroom	3	0	0	0	0	0	0	0	0	0	0	0	0	0	0	0
2019-05-05	1016	Afternoon	3	1	Rural	Kitchen room	3	0	0	0	0	0	0	0	0	0	0	0	0	0	0	0
2019-05-05	1016	Afternoon	3	1	Rural	Living room	3	0	0	0	0	0	0	0	0	0	0	0	0	0	0	0
2019-05-06	1017	Afternoon	3	1	Rural	Kitchen room	1	4	0	4	2	2	0	0	0	0	0	1	0	1	0	1
2019-05-06	1017	Afternoon	3	1	Rural	Bathroom	1	0	0	0	0	0	0	0	0	0	0	0	0	0	0	0
2019-05-06	1017	Afternoon	3	1	Rural	Bedroom	1	0	0	0	0	0	0	0	0	0	0	5	0	5	4	1
2019-05-06	1017	Afternoon	3	1	Rural	Living room	1	0	0	0	0	0	0	0	0	0	0	0	0	0	0	0
2019-05-06	1017	Afternoon	3	1	Rural	Bedroom	2	2	1	1	0	1	0	0	0	0	0	0	0	0	0	0
2019-05-06	1017	Afternoon	3	1	Rural	Bathroom	2	0	0	0	0	0	0	0	0	0	0	0	0	0	0	0
2019-05-06	1017	Afternoon	3	1	Rural	Kitchen room	2	3	3	0	0	0	0	0	0	0	0	7	7	0	0	0
2019-05-06	1017	Afternoon	3	1	Rural	Living room	2	0	0	0	0	0	0	0	0	0	0	0	0	0	0	0
2019-05-06	1017	Afternoon	3	1	Rural	Bathroom	3	0	0	0	0	0	0	0	0	0	0	0	0	0	0	0
2019-05-06	1017	Afternoon	3	1	Rural	Bedroom	3	0	0	0	0	0	0	0	0	0	0	0	0	0	0	0
2019-05-06	1017	Afternoon	3	1	Rural	Kitchen room	3	0	0	0	0	0	0	0	0	0	0	0	0	0	0	0
2019-05-06	1017	Afternoon	3	1	Rural	Living room	3	0	0	0	0	0	0	0	0	0	0	0	0	0	0	0
2019-05-06	1018	Afternoon	4	1	Rural	Bedroom	1	6	2	4	0	4	1	0	1	1	0	0	0	0	0	0
2019-05-06	1018	Afternoon	4	1	Rural	Bathroom	1	0	0	0	0	0	0	0	0	0	0	1	0	1	1	0
2019-05-06	1018	Afternoon	4	1	Rural	Kitchen room	1	0	0	0	0	0	0	0	0	0	0	9	8	1	1	0
2019-05-06	1018	Afternoon	4	1	Rural	Living room	1	1	1	0	0	0	0	0	0	0	0	0	0	0	0	0
2019-05-06	1018	Afternoon	4	1	Rural	Living room	2	1	0	1	0	1	0	0	0	0	0	0	0	0	0	0
2019-05-06	1018	Afternoon	4	1	Rural	Bathroom	2	0	0	0	0	0	0	0	0	0	0	0	0	0	0	0
2019-05-06	1018	Afternoon	4	1	Rural	Bedroom	2	7	1	6	6	0	0	0	0	0	0	0	0	0	0	0
2019-05-06	1018	Afternoon	4	1	Rural	Kitchen room	2	0	0	0	0	0	0	0	0	0	0	0	0	0	0	0
2019-05-06	1018	Afternoon	4	1	Rural	Bathroom	3	0	0	0	0	0	0	0	0	0	0	0	0	0	0	0
2019-05-06	1018	Afternoon	4	1	Rural	Bedroom	3	0	0	0	0	0	0	0	0	0	0	0	0	0	0	0
2019-05-06	1018	Afternoon	4	1	Rural	Kitchen room	3	0	0	0	0	0	0	0	0	0	0	0	0	0	0	0
2019-05-06	1018	Afternoon	4	1	Rural	Living room	3	0	0	0	0	0	0	0	0	0	0	0	0	0	0	0
2019-05-07	1019	Afternoon	3	1	Rural	Bedroom	1	1	0	1	0	1	0	0	0	0	0	0	0	0	0	0
2019-05-07	1019	Afternoon	3	1	Rural	Bathroom	1	0	0	0	0	0	0	0	0	0	0	7	7	0	0	0
2019-05-07	1019	Afternoon	3	1	Rural	Kitchen room	1	0	0	0	0	0	0	0	0	0	0	5	5	0	0	0
2019-05-07	1019	Afternoon	3	1	Rural	Living room	1	0	0	0	0	0	0	0	0	0	0	0	0	0	0	0
2019-05-07	1019	Afternoon	3	1	Rural	Bathroom	2	5	3	2	0	2	0	0	0	0	0	0	0	0	0	0
2019-05-07	1019	Afternoon	3	1	Rural	Bedroom	2	11	9	2	1	1	0	0	0	0	0	0	0	0	0	0
2019-05-07	1019	Afternoon	3	1	Rural	Kitchen room	2	0	0	0	0	0	0	0	0	0	0	0	0	0	0	0
2019-05-07	1019	Afternoon	3	1	Rural	Living room	2	0	0	0	0	0	0	0	0	0	0	0	0	0	0	0
2019-05-07	1019	Afternoon	3	1	Rural	Bathroom	3	0	0	0	0	0	0	0	0	0	0	0	0	0	0	0
2019-05-07	1019	Afternoon	3	1	Rural	Bedroom	3	0	0	0	0	0	0	0	0	0	0	1	1	0	0	0
2019-05-07	1019	Afternoon	3	1	Rural	Kitchen room	3	0	0	0	0	0	0	0	0	0	0	0	0	0	0	0
2019-05-07	1019	Afternoon	3	1	Rural	Living room	3	0	0	0	0	0	0	0	0	0	0	0	0	0	0	0
2019-05-07	1020	Afternoon	4	1	Rural	Bathroom	1	0	0	0	0	0	0	0	0	0	0	0	0	0	0	0
2019-05-07	1020	Afternoon	4	1	Rural	Bedroom	1	0	0	0	0	0	0	0	0	0	0	0	0	0	0	0
2019-05-07	1020	Afternoon	4	1	Rural	Kitchen room	1	0	0	0	0	0	0	0	0	0	0	12	12	0	0	0
2019-05-07	1020	Afternoon	4	1	Rural	Living room	1	3	2	1	1	0	0	0	0	0	0	0	0	0	0	0
2019-05-07	1020	Afternoon	4	1	Rural	Bathroom	2	0	0	0	0	0	0	0	0	0	0	5	0	5	4	1
2019-05-07	1020	Afternoon	4	1	Rural	Bedroom	2	4	3	1	1	0	0	0	0	0	0	0	0	0	0	0
2019-05-07	1020	Afternoon	4	1	Rural	Kitchen room	2	0	0	0	0	0	0	0	0	0	0	2	2	0	0	0
2019-05-07	1020	Afternoon	4	1	Rural	Living room	2	0	0	0	0	0	0	0	0	0	0	1	0	1	1	0
2019-05-07	1020	Afternoon	4	1	Rural	Bathroom	3	0	0	0	0	0	0	0	0	0	0	0	0	0	0	0
2019-05-07	1020	Afternoon	4	1	Rural	Bedroom	3	1	0	1	1	0	0	0	0	0	0	0	0	0	0	0
2019-05-07	1020	Afternoon	4	1	Rural	Kitchen room	3	0	0	0	0	0	0	0	0	0	0	0	0	0	0	0
2019-05-07	1020	Afternoon	4	1	Rural	Living room	3	0	0	0	0	0	0	0	0	0	0	9	9	0	0	0
2019-05-08	1021	Afternoon	3	1	Rural	Bathroom	1	2	0	2	2	0	0	0	0	0	0	0	0	0	0	0
2019-05-08	1021	Afternoon	3	1	Rural	Bedroom	1	0	0	0	0	0	0	0	0	0	0	0	0	0	0	0
2019-05-08	1021	Afternoon	3	1	Rural	Kitchen room	1	0	0	0	0	0	0	0	0	0	0	1	0	1	0	1
2019-05-08	1021	Afternoon	3	1	Rural	Living room	1	1	1	0	0	0	0	0	0	0	0	0	0	0	0	0
2019-05-08	1021	Afternoon	3	1	Rural	Bathroom	2	7	3	4	0	4	0	0	0	0	0	1	0	1	1	0
2019-05-08	1021	Afternoon	3	1	Rural	Bedroom	2	4	3	1	0	1	0	0	0	0	0	8	3	5	1	4
2019-05-08	1021	Afternoon	3	1	Rural	Kitchen room	2	0	0	0	0	0	0	0	0	0	0	0	0	0	0	0
2019-05-08	1021	Afternoon	3	1	Rural	Living room	2	2	0	2	2	0	0	0	0	0	0	0	0	0	0	0
2019-05-08	1021	Afternoon	3	1	Rural	Bathroom	3	0	0	0	0	0	0	0	0	0	0	7	7	0	0	0
2019-05-08	1021	Afternoon	3	1	Rural	Bedroom	3	1	1	0	0	0	0	0	0	0	0	0	0	0	0	0
2019-05-08	1021	Afternoon	3	1	Rural	Kitchen room	3	0	0	0	0	0	0	0	0	0	0	0	0	0	0	0
2019-05-08	1021	Afternoon	3	1	Rural	Living room	3	0	0	0	0	0	0	0	0	0	0	0	0	0	0	0
2019-05-08	1022	Afternoon	4	1	Rural	Living room	1	10	3	7	4	3	0	0	0	0	0	0	0	0	0	0
2019-05-08	1022	Afternoon	4	1	Rural	Bathroom	1	2	1	1	0	1	0	0	0	0	0	0	0	0	0	0
2019-05-08	1022	Afternoon	4	1	Rural	Bedroom	1	3	2	1	0	1	0	0	0	0	0	0	0	0	0	0
2019-05-08	1022	Afternoon	4	1	Rural	Kitchen room	1	0	0	0	0	0	0	0	0	0	0	8	8	0	0	0
2019-05-08	1022	Afternoon	4	1	Rural	Bedroom	2	18	12	6	4	2	0	0	0	0	0	0	0	0	0	0
2019-05-08	1022	Afternoon	4	1	Rural	Living room	2	4	1	3	1	2	0	0	0	0	0	0	0	0	0	0
2019-05-08	1022	Afternoon	4	1	Rural	Bathroom	2	5	2	3	3	0	0	0	0	0	0	0	0	0	0	0
2019-05-08	1022	Afternoon	4	1	Rural	Kitchen room	2	0	0	0	0	0	0	0	0	0	0	0	0	0	0	0
2019-05-08	1022	Afternoon	4	1	Rural	Bathroom	3	0	0	0	0	0	0	0	0	0	0	0	0	0	0	0
2019-05-08	1022	Afternoon	4	1	Rural	Bedroom	3	0	0	0	0	0	0	0	0	0	0	0	0	0	0	0
2019-05-08	1022	Afternoon	4	1	Rural	Kitchen room	3	0	0	0	0	0	0	0	0	0	0	2	2	0	0	0
2019-05-08	1022	Afternoon	4	1	Rural	Living room	3	0	0	0	0	0	0	0	0	0	0	0	0	0	0	0
2019-05-09	1023	Afternoon	3	1	Rural	Bathroom	1	3	1	2	2	0	0	0	0	0	0	2	2	0	0	0
2019-05-09	1023	Afternoon	3	1	Rural	Bedroom	1	0	0	0	0	0	0	0	0	0	0	0	0	0	0	0
2019-05-09	1023	Afternoon	3	1	Rural	Kitchen room	1	0	0	0	0	0	0	0	0	0	0	0	0	0	0	0
2019-05-09	1023	Afternoon	3	1	Rural	Living room	1	1	0	1	1	0	0	0	0	0	0	0	0	0	0	0
2019-05-09	1023	Afternoon	3	1	Rural	Bathroom	2	0	0	0	0	0	0	0	0	0	0	0	0	0	0	0
2019-05-09	1023	Afternoon	3	1	Rural	Bedroom	2	0	0	0	0	0	0	0	0	0	0	2	0	2	2	0
2019-05-09	1023	Afternoon	3	1	Rural	Kitchen room	2	0	0	0	0	0	0	0	0	0	0	6	6	0	0	0
2019-05-09	1023	Afternoon	3	1	Rural	Living room	2	2	2	0	0	0	0	0	0	0	0	0	0	0	0	0
2019-05-09	1023	Afternoon	3	1	Rural	Bathroom	3	0	0	0	0	0	0	0	0	0	0	0	0	0	0	0
2019-05-09	1023	Afternoon	3	1	Rural	Bedroom	3	0	0	0	0	0	0	0	0	0	0	8	8	0	0	0
2019-05-09	1023	Afternoon	3	1	Rural	Kitchen room	3	0	0	0	0	0	0	0	0	0	0	0	0	0	0	0
2019-05-09	1023	Afternoon	3	1	Rural	Living room	3	0	0	0	0	0	0	0	0	0	0	0	0	0	0	0
2019-05-09	1024	Afternoon	4	1	Rural	Bathroom	1	0	0	0	0	0	0	0	0	0	0	0	0	0	0	0
2019-05-09	1024	Afternoon	4	1	Rural	Bedroom	1	2	2	0	0	0	0	0	0	0	0	0	0	0	0	0
2019-05-09	1024	Afternoon	4	1	Rural	Kitchen room	1	0	0	0	0	0	0	0	0	0	0	0	0	0	0	0
2019-05-09	1024	Afternoon	4	1	Rural	Living room	1	0	0	0	0	0	0	0	0	0	0	0	0	0	0	0
2019-05-09	1024	Afternoon	4	1	Rural	Bathroom	2	4	2	2	2	0	0	0	0	0	0	3	3	0	0	0
2019-05-09	1024	Afternoon	4	1	Rural	Bedroom	2	0	0	0	0	0	0	0	0	0	0	0	0	0	0	0
2019-05-09	1024	Afternoon	4	1	Rural	Kitchen room	2	0	0	0	0	0	0	0	0	0	0	0	0	0	0	0
2019-05-09	1024	Afternoon	4	1	Rural	Living room	2	0	0	0	0	0	0	0	0	0	0	0	0	0	0	0
2019-05-09	1024	Afternoon	4	1	Rural	Bedroom	3	5	0	5	0	5	0	0	0	0	0	0	0	0	0	0
2019-05-09	1024	Afternoon	4	1	Rural	Bathroom	3	0	0	0	0	0	0	0	0	0	0	0	0	0	0	0
2019-05-09	1024	Afternoon	4	1	Rural	Kitchen room	3	0	0	0	0	0	0	0	0	0	0	0	0	0	0	0
2019-05-09	1024	Afternoon	4	1	Rural	Living room	3	0	0	0	0	0	0	0	0	0	0	0	0	0	0	0
2019-05-10	1025	Afternoon	3	1	Rural	Bathroom	1	0	0	0	0	0	0	0	0	0	0	0	0	0	0	0
2019-05-10	1025	Afternoon	3	1	Rural	Bedroom	1	0	0	0	0	0	0	0	0	0	0	0	0	0	0	0
2019-05-10	1025	Afternoon	3	1	Rural	Kitchen room	1	0	0	0	0	0	0	0	0	0	0	0	0	0	0	0
2019-05-10	1025	Afternoon	3	1	Rural	Living room	1	0	0	0	0	0	0	0	0	0	0	0	0	0	0	0
2019-05-10	1025	Afternoon	3	1	Rural	Bathroom	2	0	0	0	0	0	0	0	0	0	0	0	0	0	0	0
2019-05-10	1025	Afternoon	3	1	Rural	Bedroom	2	2	1	1	1	0	0	0	0	0	0	0	0	0	0	0
2019-05-10	1025	Afternoon	3	1	Rural	Kitchen room	2	0	0	0	0	0	0	0	0	0	0	1	0	1	1	0
2019-05-10	1025	Afternoon	3	1	Rural	Living room	2	0	0	0	0	0	0	0	0	0	0	0	0	0	0	0
2019-05-10	1025	Afternoon	3	1	Rural	Bathroom	3	0	0	0	0	0	0	0	0	0	0	6	6	0	0	0
2019-05-10	1025	Afternoon	3	1	Rural	Bedroom	3	0	0	0	0	0	0	0	0	0	0	0	0	0	0	0
2019-05-10	1025	Afternoon	3	1	Rural	Kitchen room	3	0	0	0	0	0	0	0	0	0	0	0	0	0	0	0
2019-05-10	1025	Afternoon	3	1	Rural	Living room	3	0	0	0	0	0	0	0	0	0	0	2	2	0	0	0
2019-05-11	1026	Morning	2	1	Rural	Bathroom	1	0	0	0	0	0	0	0	0	0	0	0	0	0	0	0
2019-05-11	1026	Morning	2	1	Rural	Bedroom	1	1	1	0	0	0	0	0	0	0	0	0	0	0	0	0
2019-05-11	1026	Morning	2	1	Rural	Kitchen room	1	0	0	0	0	0	0	0	0	0	0	0	0	0	0	0
2019-05-11	1026	Morning	2	1	Rural	Living room	1	0	0	0	0	0	1	0	1	1	0	0	0	0	0	0
2019-05-11	1026	Morning	2	1	Rural	Bathroom	2	0	0	0	0	0	0	0	0	0	0	0	0	0	0	0
2019-05-11	1026	Morning	2	1	Rural	Bedroom	2	1	0	1	1	0	0	0	0	0	0	0	0	0	0	0
2019-05-11	1026	Morning	2	1	Rural	Kitchen room	2	0	0	0	0	0	0	0	0	0	0	0	0	0	0	0
2019-05-11	1026	Morning	2	1	Rural	Living room	2	0	0	0	0	0	0	0	0	0	0	0	0	0	0	0
2019-05-11	1026	Morning	2	1	Rural	Bathroom	3	0	0	0	0	0	0	0	0	0	0	0	0	0	0	0
2019-05-11	1026	Morning	2	1	Rural	Bedroom	3	0	0	0	0	0	0	0	0	0	0	0	0	0	0	0
2019-05-11	1026	Morning	2	1	Rural	Kitchen room	3	0	0	0	0	0	0	0	0	0	0	0	0	0	0	0
2019-05-11	1026	Morning	2	1	Rural	Living room	3	0	0	0	0	0	0	0	0	0	0	2	0	2	2	0
2019-05-13	1027	Morning	1	1	Rural	Bathroom	1	0	0	0	0	0	0	0	0	0	0	2	2	0	0	0
2019-05-13	1027	Morning	1	1	Rural	Bedroom	1	0	0	0	0	0	0	0	0	0	0	0	0	0	0	0
2019-05-13	1027	Morning	1	1	Rural	Kitchen room	1	3	3	0	0	0	0	0	0	0	0	0	0	0	0	0
2019-05-13	1027	Morning	1	1	Rural	Living room	1	0	0	0	0	0	0	0	0	0	0	6	6	0	0	0
2019-05-13	1027	Morning	1	1	Rural	Bedroom	2	2	1	1	0	1	0	0	0	0	0	0	0	0	0	0
2019-05-13	1027	Morning	1	1	Rural	Living room	2	2	1	1	0	1	0	0	0	0	0	0	0	0	0	0
2019-05-13	1027	Morning	1	1	Rural	Bathroom	2	0	0	0	0	0	0	0	0	0	0	0	0	0	0	0
2019-05-13	1027	Morning	1	1	Rural	Kitchen room	2	0	0	0	0	0	0	0	0	0	0	4	0	4	3	1
2019-05-13	1027	Morning	1	1	Rural	Bathroom	3	0	0	0	0	0	0	0	0	0	0	0	0	0	0	0
2019-05-13	1027	Morning	1	1	Rural	Bedroom	3	0	0	0	0	0	0	0	0	0	0	0	0	0	0	0
2019-05-13	1027	Morning	1	1	Rural	Kitchen room	3	0	0	0	0	0	0	0	0	0	0	0	0	0	0	0
2019-05-13	1027	Morning	1	1	Rural	Living room	3	0	0	0	0	0	0	0	0	0	0	0	0	0	0	0
2019-05-13	1028	Morning	2	1	Rural	Bathroom	1	0	0	0	0	0	0	0	0	0	0	0	0	0	0	0
2019-05-13	1028	Morning	2	1	Rural	Bedroom	1	0	0	0	0	0	0	0	0	0	0	0	0	0	0	0
2019-05-13	1028	Morning	2	1	Rural	Kitchen room	1	0	0	0	0	0	0	0	0	0	0	0	0	0	0	0
2019-05-13	1028	Morning	2	1	Rural	Living room	1	0	0	0	0	0	0	0	0	0	0	1	0	1	1	0
2019-05-13	1028	Morning	2	1	Rural	Bathroom	2	1	0	1	0	1	0	0	0	0	0	5	0	5	2	3
2019-05-13	1028	Morning	2	1	Rural	Bedroom	2	2	0	2	2	0	0	0	0	0	0	2	0	2	2	0
2019-05-13	1028	Morning	2	1	Rural	Kitchen room	2	0	0	0	0	0	0	0	0	0	0	0	0	0	0	0
2019-05-13	1028	Morning	2	1	Rural	Living room	2	0	0	0	0	0	0	0	0	0	0	0	0	0	0	0
2019-05-13	1028	Morning	2	1	Rural	Bathroom	3	2	2	0	0	0	0	0	0	0	0	0	0	0	0	0
2019-05-13	1028	Morning	2	1	Rural	Bedroom	3	0	0	0	0	0	0	0	0	0	0	0	0	0	0	0
2019-05-13	1028	Morning	2	1	Rural	Kitchen room	3	0	0	0	0	0	0	0	0	0	0	0	0	0	0	0
2019-05-13	1028	Morning	2	1	Rural	Living room	3	0	0	0	0	0	0	0	0	0	0	1	1	0	0	0
2019-05-14	1029	Morning	1	1	Rural	Bathroom	1	0	0	0	0	0	0	0	0	0	0	5	1	4	3	1
2019-05-14	1029	Morning	1	1	Rural	Bedroom	1	1	1	0	0	0	0	0	0	0	0	3	0	3	2	1
2019-05-14	1029	Morning	1	1	Rural	Kitchen room	1	0	0	0	0	0	0	0	0	0	0	0	0	0	0	0
2019-05-14	1029	Morning	1	1	Rural	Living room	1	0	0	0	0	0	0	0	0	0	0	1	1	0	0	0
2019-05-14	1029	Morning	1	1	Rural	Bathroom	2	0	0	0	0	0	0	0	0	0	0	0	0	0	0	0
2019-05-14	1029	Morning	1	1	Rural	Bedroom	2	0	0	0	0	0	0	0	0	0	0	0	0	0	0	0
2019-05-14	1029	Morning	1	1	Rural	Kitchen room	2	0	0	0	0	0	0	0	0	0	0	1	1	0	0	0
2019-05-14	1029	Morning	1	1	Rural	Living room	2	1	1	0	0	0	0	0	0	0	0	1	0	1	1	0
2019-05-14	1029	Morning	1	1	Rural	Bathroom	3	0	0	0	0	0	0	0	0	0	0	1	0	1	0	1
2019-05-14	1029	Morning	1	1	Rural	Bedroom	3	0	0	0	0	0	0	0	0	0	0	0	0	0	0	0
2019-05-14	1029	Morning	1	1	Rural	Kitchen room	3	0	0	0	0	0	0	0	0	0	0	0	0	0	0	0
2019-05-14	1029	Morning	1	1	Rural	Living room	3	0	0	0	0	0	0	0	0	0	0	1	1	0	0	0
2019-05-14	1030	Morning	2	1	Rural	Bathroom	1	0	0	0	0	0	0	0	0	0	0	0	0	0	0	0
2019-05-14	1030	Morning	2	1	Rural	Bedroom	1	0	0	0	0	0	0	0	0	0	0	2	2	0	0	0
2019-05-14	1030	Morning	2	1	Rural	Kitchen room	1	0	0	0	0	0	0	0	0	0	0	0	0	0	0	0
2019-05-14	1030	Morning	2	1	Rural	Living room	1	1	1	0	0	0	0	0	0	0	0	0	0	0	0	0
2019-05-14	1030	Morning	2	1	Rural	Living room	2	3	0	3	0	3	0	0	0	0	0	0	0	0	0	0
2019-05-14	1030	Morning	2	1	Rural	Bathroom	2	0	0	0	0	0	0	0	0	0	0	0	0	0	0	0
2019-05-14	1030	Morning	2	1	Rural	Bedroom	2	0	0	0	0	0	0	0	0	0	0	4	0	4	1	3
2019-05-14	1030	Morning	2	1	Rural	Kitchen room	2	1	0	1	1	0	0	0	0	0	0	0	0	0	0	0
2019-05-14	1030	Morning	2	1	Rural	Bathroom	3	0	0	0	0	0	0	0	0	0	0	0	0	0	0	0
2019-05-14	1030	Morning	2	1	Rural	Bedroom	3	0	0	0	0	0	0	0	0	0	0	0	0	0	0	0
2019-05-14	1030	Morning	2	1	Rural	Kitchen room	3	0	0	0	0	0	0	0	0	0	0	0	0	0	0	0
2019-05-14	1030	Morning	2	1	Rural	Living room	3	0	0	0	0	0	0	0	0	0	0	0	0	0	0	0
2019-05-15	1031	Morning	1	1	Rural	Bathroom	1	0	0	0	0	0	0	0	0	0	0	4	2	2	2	0
2019-05-15	1031	Morning	1	1	Rural	Bedroom	1	0	0	0	0	0	0	0	0	0	0	0	0	0	0	0
2019-05-15	1031	Morning	1	1	Rural	Kitchen room	1	0	0	0	0	0	0	0	0	0	0	5	4	1	1	0
2019-05-15	1031	Morning	1	1	Rural	Living room	1	0	0	0	0	0	1	0	1	1	0	0	0	0	0	0
2019-05-15	1031	Morning	1	1	Rural	Kitchen room	2	8	1	7	1	6	0	0	0	0	0	0	0	0	0	0
2019-05-15	1031	Morning	1	1	Rural	Bathroom	2	4	2	2	0	2	0	0	0	0	0	8	0	8	5	3
2019-05-15	1031	Morning	1	1	Rural	Bedroom	2	3	2	1	1	0	0	0	0	0	0	2	2	0	0	0
2019-05-15	1031	Morning	1	1	Rural	Living room	2	0	0	0	0	0	0	0	0	0	0	0	0	0	0	0
2019-05-15	1031	Morning	1	1	Rural	Bathroom	3	0	0	0	0	0	0	0	0	0	0	0	0	0	0	0
2019-05-15	1031	Morning	1	1	Rural	Bedroom	3	0	0	0	0	0	0	0	0	0	0	0	0	0	0	0
2019-05-15	1031	Morning	1	1	Rural	Kitchen room	3	0	0	0	0	0	0	0	0	0	0	0	0	0	0	0
2019-05-15	1031	Morning	1	1	Rural	Living room	3	0	0	0	0	0	0	0	0	0	0	0	0	0	0	0
2019-05-15	1032	Morning	2	1	Rural	Bathroom	1	0	0	0	0	0	0	0	0	0	0	0	0	0	0	0
2019-05-15	1032	Morning	2	1	Rural	Bedroom	1	0	0	0	0	0	0	0	0	0	0	0	0	0	0	0
2019-05-15	1032	Morning	2	1	Rural	Kitchen room	1	0	0	0	0	0	0	0	0	0	0	1	1	0	0	0
2019-05-15	1032	Morning	2	1	Rural	Living room	1	0	0	0	0	0	0	0	0	0	0	0	0	0	0	0
2019-05-15	1032	Morning	2	1	Rural	Bathroom	2	0	0	0	0	0	0	0	0	0	0	1	1	0	0	0
2019-05-15	1032	Morning	2	1	Rural	Bedroom	2	0	0	0	0	0	0	0	0	0	0	2	0	2	2	0
2019-05-15	1032	Morning	2	1	Rural	Kitchen room	2	0	0	0	0	0	0	0	0	0	0	0	0	0	0	0
2019-05-15	1032	Morning	2	1	Rural	Living room	2	0	0	0	0	0	0	0	0	0	0	0	0	0	0	0
2019-05-15	1032	Morning	2	1	Rural	Bathroom	3	0	0	0	0	0	0	0	0	0	0	2	0	2	2	0
2019-05-15	1032	Morning	2	1	Rural	Bedroom	3	0	0	0	0	0	0	0	0	0	0	1	1	0	0	0
2019-05-15	1032	Morning	2	1	Rural	Kitchen room	3	0	0	0	0	0	0	0	0	0	0	0	0	0	0	0
2019-05-15	1032	Morning	2	1	Rural	Living room	3	0	0	0	0	0	0	0	0	0	0	1	1	0	0	0
2019-05-16	1033	Morning	1	1	Rural	Bathroom	1	2	1	1	0	1	0	0	0	0	0	0	0	0	0	0
2019-05-16	1033	Morning	1	1	Rural	Bedroom	1	5	1	4	3	1	0	0	0	0	0	7	0	7	0	7
2019-05-16	1033	Morning	1	1	Rural	Kitchen room	1	0	0	0	0	0	0	0	0	0	0	0	0	0	0	0
2019-05-16	1033	Morning	1	1	Rural	Living room	1	0	0	0	0	0	0	0	0	0	0	0	0	0	0	0
2019-05-16	1033	Morning	1	1	Rural	Bathroom	2	3	2	1	0	1	0	0	0	0	0	0	0	0	0	0
2019-05-16	1033	Morning	1	1	Rural	Bedroom	2	2	1	1	0	1	0	0	0	0	0	0	0	0	0	0
2019-05-16	1033	Morning	1	1	Rural	Kitchen room	2	0	0	0	0	0	0	0	0	0	0	0	0	0	0	0
2019-05-16	1033	Morning	1	1	Rural	Living room	2	0	0	0	0	0	0	0	0	0	0	1	1	0	0	0
2019-05-16	1033	Morning	1	1	Rural	Bathroom	3	0	0	0	0	0	0	0	0	0	0	0	0	0	0	0
2019-05-16	1033	Morning	1	1	Rural	Bedroom	3	0	0	0	0	0	0	0	0	0	0	0	0	0	0	0
2019-05-16	1033	Morning	1	1	Rural	Kitchen room	3	0	0	0	0	0	0	0	0	0	0	0	0	0	0	0
2019-05-16	1033	Morning	1	1	Rural	Living room	3	0	0	0	0	0	0	0	0	0	0	1	1	0	0	0
2019-05-16	1034	Morning	2	1	Rural	Bathroom	1	0	0	0	0	0	0	0	0	0	0	2	2	0	0	0
2019-05-16	1034	Morning	2	1	Rural	Bedroom	1	0	0	0	0	0	0	0	0	0	0	0	0	0	0	0
2019-05-16	1034	Morning	2	1	Rural	Kitchen room	1	0	0	0	0	0	0	0	0	0	0	0	0	0	0	0
2019-05-16	1034	Morning	2	1	Rural	Living room	1	0	0	0	0	0	0	0	0	0	0	0	0	0	0	0
2019-05-16	1034	Morning	2	1	Rural	Bathroom	2	0	0	0	0	0	0	0	0	0	0	0	0	0	0	0
2019-05-16	1034	Morning	2	1	Rural	Bedroom	2	0	0	0	0	0	0	0	0	0	0	0	0	0	0	0
2019-05-16	1034	Morning	2	1	Rural	Kitchen room	2	0	0	0	0	0	0	0	0	0	0	0	0	0	0	0
2019-05-16	1034	Morning	2	1	Rural	Living room	2	0	0	0	0	0	0	0	0	0	0	0	0	0	0	0
2019-05-16	1034	Morning	2	1	Rural	Bathroom	3	0	0	0	0	0	0	0	0	0	0	0	0	0	0	0
2019-05-16	1034	Morning	2	1	Rural	Bedroom	3	0	0	0	0	0	0	0	0	0	0	0	0	0	0	0
2019-05-16	1034	Morning	2	1	Rural	Kitchen room	3	0	0	0	0	0	0	0	0	0	0	2	2	0	0	0
2019-05-16	1034	Morning	2	1	Rural	Living room	3	0	0	0	0	0	0	0	0	0	0	0	0	0	0	0
2019-05-17	1035	Morning	1	1	Rural	Bathroom	1	0	0	0	0	0	0	0	0	0	0	0	0	0	0	0
2019-05-17	1035	Morning	1	1	Rural	Bedroom	1	0	0	0	0	0	0	0	0	0	0	0	0	0	0	0
2019-05-17	1035	Morning	1	1	Rural	Kitchen room	1	0	0	0	0	0	0	0	0	0	0	0	0	0	0	0
2019-05-17	1035	Morning	1	1	Rural	Living room	1	0	0	0	0	0	0	0	0	0	0	1	1	0	0	0
2019-05-17	1035	Morning	1	1	Rural	Bathroom	2	0	0	0	0	0	0	0	0	0	0	5	2	3	2	1
2019-05-17	1035	Morning	1	1	Rural	Bedroom	2	3	2	1	1	0	0	0	0	0	0	2	2	0	0	0
2019-05-17	1035	Morning	1	1	Rural	Kitchen room	2	0	0	0	0	0	0	0	0	0	0	2	2	0	0	0
2019-05-17	1035	Morning	1	1	Rural	Living room	2	0	0	0	0	0	0	0	0	0	0	0	0	0	0	0
2019-05-17	1035	Morning	1	1	Rural	Bathroom	3	0	0	0	0	0	0	0	0	0	0	0	0	0	0	0
2019-05-17	1035	Morning	1	1	Rural	Bedroom	3	0	0	0	0	0	0	0	0	0	0	0	0	0	0	0
2019-05-17	1035	Morning	1	1	Rural	Kitchen room	3	0	0	0	0	0	0	0	0	0	0	0	0	0	0	0
2019-05-17	1035	Morning	1	1	Rural	Living room	3	0	0	0	0	0	0	0	0	0	0	0	0	0	0	0
2019-05-17	1036	Morning	2	1	Rural	Bathroom	1	0	0	0	0	0	0	0	0	0	0	2	2	0	0	0
2019-05-17	1036	Morning	2	1	Rural	Bedroom	1	0	0	0	0	0	0	0	0	0	0	0	0	0	0	0
2019-05-17	1036	Morning	2	1	Rural	Kitchen room	1	0	0	0	0	0	0	0	0	0	0	0	0	0	0	0
2019-05-17	1036	Morning	2	1	Rural	Living room	1	0	0	0	0	0	0	0	0	0	0	0	0	0	0	0
2019-05-17	1036	Morning	2	1	Rural	Bathroom	2	0	0	0	0	0	0	0	0	0	0	0	0	0	0	0
2019-05-17	1036	Morning	2	1	Rural	Bedroom	2	0	0	0	0	0	0	0	0	0	0	0	0	0	0	0
2019-05-17	1036	Morning	2	1	Rural	Kitchen room	2	0	0	0	0	0	0	0	0	0	0	3	3	0	0	0
2019-05-17	1036	Morning	2	1	Rural	Living room	2	0	0	0	0	0	0	0	0	0	0	0	0	0	0	0
2019-05-17	1036	Morning	2	1	Rural	Bathroom	3	0	0	0	0	0	0	0	0	0	0	0	0	0	0	0
2019-05-17	1036	Morning	2	1	Rural	Bedroom	3	0	0	0	0	0	0	0	0	0	0	0	0	0	0	0
2019-05-17	1036	Morning	2	1	Rural	Kitchen room	3	0	0	0	0	0	0	0	0	0	0	0	0	0	0	0
2019-05-17	1036	Morning	2	1	Rural	Living room	3	0	0	0	0	0	0	0	0	0	0	0	0	0	0	0
2019-05-12	1037	Morning	1	1	Rural	Bathroom	1	0	0	0	0	0	0	0	0	0	0	1	0	1	1	0
2019-05-12	1037	Morning	1	1	Rural	Bedroom	1	0	0	0	0	0	0	0	0	0	0	0	0	0	0	0
2019-05-12	1037	Morning	1	1	Rural	Kitchen room	1	0	0	0	0	0	0	0	0	0	0	0	0	0	0	0
2019-05-12	1037	Morning	1	1	Rural	Living room	1	0	0	0	0	0	0	0	0	0	0	0	0	0	0	0
2019-05-12	1037	Morning	1	1	Rural	Bathroom	2	0	0	0	0	0	0	0	0	0	0	0	0	0	0	0
2019-05-12	1037	Morning	1	1	Rural	Bedroom	2	0	0	0	0	0	0	0	0	0	0	8	0	8	8	0
2019-05-12	1037	Morning	1	1	Rural	Kitchen room	2	0	0	0	0	0	0	0	0	0	0	0	0	0	0	0
2019-05-12	1037	Morning	1	1	Rural	Living room	2	0	0	0	0	0	0	0	0	0	0	5	0	5	4	1
2019-05-12	1037	Morning	1	1	Rural	Bathroom	3	0	0	0	0	0	0	0	0	0	0	0	0	0	0	0
2019-05-12	1037	Morning	1	1	Rural	Bedroom	3	0	0	0	0	0	0	0	0	0	0	3	3	0	0	0
2019-05-12	1037	Morning	1	1	Rural	Kitchen room	3	0	0	0	0	0	0	0	0	0	0	3	0	3	3	0
2019-05-12	1037	Morning	1	1	Rural	Living room	3	0	0	0	0	0	0	0	0	0	0	0	0	0	0	0
2019-05-12	1038	Afternoon	3	1	Rural	Bathroom	1	0	0	0	0	0	0	0	0	0	0	0	0	0	0	0
2019-05-12	1038	Afternoon	3	1	Rural	Bedroom	1	0	0	0	0	0	0	0	0	0	0	0	0	0	0	0
2019-05-12	1038	Afternoon	3	1	Rural	Kitchen room	1	0	0	0	0	0	0	0	0	0	0	0	0	0	0	0
2019-05-12	1038	Afternoon	3	1	Rural	Living room	1	0	0	0	0	0	0	0	0	0	0	0	0	0	0	0
2019-05-12	1038	Afternoon	3	1	Rural	Living room	2	6	2	4	3	1	0	0	0	0	0	0	0	0	0	0
2019-05-12	1038	Afternoon	3	1	Rural	Bathroom	2	0	0	0	0	0	0	0	0	0	0	0	0	0	0	0
2019-05-12	1038	Afternoon	3	1	Rural	Bedroom	2	0	0	0	0	0	0	0	0	0	0	0	0	0	0	0
2019-05-12	1038	Afternoon	3	1	Rural	Kitchen room	2	0	0	0	0	0	0	0	0	0	0	0	0	0	0	0
2019-05-12	1038	Afternoon	3	1	Rural	Bathroom	3	0	0	0	0	0	0	0	0	0	0	0	0	0	0	0
2019-05-12	1038	Afternoon	3	1	Rural	Bedroom	3	0	0	0	0	0	0	0	0	0	0	1	1	0	0	0
2019-05-12	1038	Afternoon	3	1	Rural	Kitchen room	3	0	0	0	0	0	0	0	0	0	0	0	0	0	0	0
2019-05-12	1038	Afternoon	3	1	Rural	Living room	3	0	0	0	0	0	0	0	0	0	0	0	0	0	0	0
2019-05-13	1039	Afternoon	3	1	Rural	Living room	1	3	1	2	0	2	0	0	0	0	0	2	2	0	0	0
2019-05-13	1039	Afternoon	3	1	Rural	Bathroom	1	0	0	0	0	0	0	0	0	0	0	0	0	0	0	0
2019-05-13	1039	Afternoon	3	1	Rural	Bedroom	1	0	0	0	0	0	0	0	0	0	0	0	0	0	0	0
2019-05-13	1039	Afternoon	3	1	Rural	Kitchen room	1	0	0	0	0	0	0	0	0	0	0	0	0	0	0	0
2019-05-13	1039	Afternoon	3	1	Rural	Bathroom	2	1	1	0	0	0	0	0	0	0	0	0	0	0	0	0
2019-05-13	1039	Afternoon	3	1	Rural	Bedroom	2	0	0	0	0	0	0	0	0	0	0	4	0	4	3	1
2019-05-13	1039	Afternoon	3	1	Rural	Kitchen room	2	0	0	0	0	0	0	0	0	0	0	0	0	0	0	0
2019-05-13	1039	Afternoon	3	1	Rural	Living room	2	0	0	0	0	0	0	0	0	0	0	0	0	0	0	0
2019-05-13	1039	Afternoon	3	1	Rural	Bathroom	3	0	0	0	0	0	0	0	0	0	0	0	0	0	0	0
2019-05-13	1039	Afternoon	3	1	Rural	Bedroom	3	0	0	0	0	0	0	0	0	0	0	1	1	0	0	0
2019-05-13	1039	Afternoon	3	1	Rural	Kitchen room	3	0	0	0	0	0	0	0	0	0	0	0	0	0	0	0
2019-05-13	1039	Afternoon	3	1	Rural	Living room	3	1	1	0	0	0	0	0	0	0	0	0	0	0	0	0
2019-05-13	1040	Afternoon	4	1	Rural	Bathroom	1	0	0	0	0	0	0	0	0	0	0	0	0	0	0	0
2019-05-13	1040	Afternoon	4	1	Rural	Bedroom	1	0	0	0	0	0	0	0	0	0	0	0	0	0	0	0
2019-05-13	1040	Afternoon	4	1	Rural	Kitchen room	1	0	0	0	0	0	0	0	0	0	0	0	0	0	0	0
2019-05-13	1040	Afternoon	4	1	Rural	Living room	1	0	0	0	0	0	0	0	0	0	0	0	0	0	0	0
2019-05-13	1040	Afternoon	4	1	Rural	Bathroom	2	5	2	3	2	1	0	0	0	0	0	0	0	0	0	0
2019-05-13	1040	Afternoon	4	1	Rural	Bedroom	2	0	0	0	0	0	1	0	1	1	0	0	0	0	0	0
2019-05-13	1040	Afternoon	4	1	Rural	Kitchen room	2	0	0	0	0	0	0	0	0	0	0	0	0	0	0	0
2019-05-13	1040	Afternoon	4	1	Rural	Living room	2	7	7	0	0	0	0	0	0	0	0	0	0	0	0	0
2019-05-13	1040	Afternoon	4	1	Rural	Bathroom	3	0	0	0	0	0	0	0	0	0	0	0	0	0	0	0
2019-05-13	1040	Afternoon	4	1	Rural	Bedroom	3	0	0	0	0	0	0	0	0	0	0	0	0	0	0	0
2019-05-13	1040	Afternoon	4	1	Rural	Kitchen room	3	0	0	0	0	0	0	0	0	0	0	1	0	1	0	1
2019-05-13	1040	Afternoon	4	1	Rural	Living room	3	0	0	0	0	0	0	0	0	0	0	0	0	0	0	0
2019-05-14	1041	Afternoon	3	1	Rural	Bathroom	1	0	0	0	0	0	0	0	0	0	0	3	3	0	0	0
2019-05-14	1041	Afternoon	3	1	Rural	Bedroom	1	0	0	0	0	0	0	0	0	0	0	0	0	0	0	0
2019-05-14	1041	Afternoon	3	1	Rural	Kitchen room	1	0	0	0	0	0	0	0	0	0	0	1	1	0	0	0
2019-05-14	1041	Afternoon	3	1	Rural	Living room	1	0	0	0	0	0	0	0	0	0	0	0	0	0	0	0
2019-05-14	1041	Afternoon	3	1	Rural	Bathroom	2	0	0	0	0	0	0	0	0	0	0	0	0	0	0	0
2019-05-14	1041	Afternoon	3	1	Rural	Bedroom	2	0	0	0	0	0	0	0	0	0	0	0	0	0	0	0
2019-05-14	1041	Afternoon	3	1	Rural	Kitchen room	2	0	0	0	0	0	0	0	0	0	0	0	0	0	0	0
2019-05-14	1041	Afternoon	3	1	Rural	Living room	2	2	2	0	0	0	0	0	0	0	0	1	1	0	0	0
2019-05-14	1041	Afternoon	3	1	Rural	Bathroom	3	0	0	0	0	0	0	0	0	0	0	0	0	0	0	0
2019-05-14	1041	Afternoon	3	1	Rural	Bedroom	3	0	0	0	0	0	0	0	0	0	0	2	0	2	2	0
2019-05-14	1041	Afternoon	3	1	Rural	Kitchen room	3	0	0	0	0	0	0	0	0	0	0	0	0	0	0	0
2019-05-14	1041	Afternoon	3	1	Rural	Living room	3	0	0	0	0	0	0	0	0	0	0	0	0	0	0	0
2019-05-14	1042	Afternoon	4	1	Rural	Bathroom	1	0	0	0	0	0	0	0	0	0	0	0	0	0	0	0
2019-05-14	1042	Afternoon	4	1	Rural	Bedroom	1	0	0	0	0	0	0	0	0	0	0	0	0	0	0	0
2019-05-14	1042	Afternoon	4	1	Rural	Kitchen room	1	0	0	0	0	0	0	0	0	0	0	1	1	0	0	0
2019-05-14	1042	Afternoon	4	1	Rural	Living room	1	0	0	0	0	0	0	0	0	0	0	0	0	0	0	0
2019-05-14	1042	Afternoon	4	1	Rural	Bathroom	2	0	0	0	0	0	0	0	0	0	0	8	0	8	8	0
2019-05-14	1042	Afternoon	4	1	Rural	Bedroom	2	0	0	0	0	0	0	0	0	0	0	0	0	0	0	0
2019-05-14	1042	Afternoon	4	1	Rural	Kitchen room	2	0	0	0	0	0	0	0	0	0	0	0	0	0	0	0
2019-05-14	1042	Afternoon	4	1	Rural	Living room	2	0	0	0	0	0	0	0	0	0	0	2	2	0	0	0
2019-05-14	1042	Afternoon	4	1	Rural	Bathroom	3	0	0	0	0	0	0	0	0	0	0	0	0	0	0	0
2019-05-14	1042	Afternoon	4	1	Rural	Bedroom	3	0	0	0	0	0	0	0	0	0	0	0	0	0	0	0
2019-05-14	1042	Afternoon	4	1	Rural	Kitchen room	3	0	0	0	0	0	0	0	0	0	0	0	0	0	0	0
2019-05-14	1042	Afternoon	4	1	Rural	Living room	3	0	0	0	0	0	0	0	0	0	0	1	1	0	0	0
2019-05-15	1043	Afternoon	3	1	Rural	Bathroom	1	0	0	0	0	0	0	0	0	0	0	0	0	0	0	0
2019-05-15	1043	Afternoon	3	1	Rural	Bedroom	1	0	0	0	0	0	0	0	0	0	0	0	0	0	0	0
2019-05-15	1043	Afternoon	3	1	Rural	Kitchen room	1	0	0	0	0	0	0	0	0	0	0	0	0	0	0	0
2019-05-15	1043	Afternoon	3	1	Rural	Living room	1	0	0	0	0	0	0	0	0	0	0	0	0	0	0	0
2019-05-15	1043	Afternoon	3	1	Rural	Bathroom	2	0	0	0	0	0	0	0	0	0	0	0	0	0	0	0
2019-05-15	1043	Afternoon	3	1	Rural	Bedroom	2	0	0	0	0	0	0		0	0	0	0	0	0	0	0
2019-05-15	1043	Afternoon	3	1	Rural	Kitchen room	2	0	0	0	0	0	0	0	0	0	0	0	0	0	0	0
2019-05-15	1043	Afternoon	3	1	Rural	Living room	2	0	0	0	0	0	0	0	0	0	0	0	0	0	0	0
2019-05-15	1043	Afternoon	3	1	Rural	Bathroom	3	0	0	0	0	0	0	0	0	0	0	0	0	0	0	0
2019-05-15	1043	Afternoon	3	1	Rural	Bedroom	3	0	0	0	0	0	0	0	0	0	0	0	0	0	0	0
2019-05-15	1043	Afternoon	3	1	Rural	Kitchen room	3	0	0	0	0	0	0	0	0	0	0	0	0	0	0	0
2019-05-15	1043	Afternoon	3	1	Rural	Living room	3	0	0	0	0	0	0	0	0	0	0	0	0	0	0	0
2019-05-15	1044	Afternoon	4	1	Rural	Bathroom	1	0	0	0	0	0	0	0	0	0	0	0	0	0	0	0
2019-05-15	1044	Afternoon	4	1	Rural	Bedroom	1	0	0	0	0	0	0	0	0	0	0	0	0	0	0	0
2019-05-15	1044	Afternoon	4	1	Rural	Kitchen room	1	0	0	0	0	0	0	0	0	0	0	2	2	0	0	0
2019-05-15	1044	Afternoon	4	1	Rural	Living room	1	0	0	0	0	0	0	0	0	0	0	0	0	0	0	0
2019-05-15	1044	Afternoon	4	1	Rural	Bathroom	2	0	0	0	0	0	0	0	0	0	0	1	0	1	1	0
2019-05-15	1044	Afternoon	4	1	Rural	Bedroom	2	0	0	0	0	0	0	0	0	0	0	0	0	0	0	0
2019-05-15	1044	Afternoon	4	1	Rural	Kitchen room	2	0	0	0	0	0	0	0	0	0	0	0	0	0	0	0
2019-05-15	1044	Afternoon	4	1	Rural	Living room	2	0	0	0	0	0	0	0	0	0	0	3	0	3	2	1
2019-05-15	1044	Afternoon	4	1	Rural	Bathroom	3	0	0	0	0	0	0	0	0	0	0	0	0	0	0	0
2019-05-15	1044	Afternoon	4	1	Rural	Bedroom	3	0	0	0	0	0	0	0	0	0	0	0	0	0	0	0
2019-05-15	1044	Afternoon	4	1	Rural	Kitchen room	3	0	0	0	0	0	0	0	0	0	0	0	0	0	0	0
2019-05-15	1044	Afternoon	4	1	Rural	Living room	3	0	0	0	0	0	0	0	0	0	0	0	0	0	0	0
2019-05-16	1045	Afternoon	3	1	Rural	Bathroom	1	0	0	0	0	0	0	0	0	0	0	5	0	5	4	1
2019-05-16	1045	Afternoon	3	1	Rural	Bedroom	1	2	2	0	0	0	0	0	0	0	0	0	0	0	0	0
2019-05-16	1045	Afternoon	3	1	Rural	Kitchen room	1	0	0	0	0	0	0	0	0	0	0	0	0	0	0	0
2019-05-16	1045	Afternoon	3	1	Rural	Living room	1	0	0	0	0	0	0	0	0	0	0	0	0	0	0	0
2019-05-16	1045	Afternoon	3	1	Rural	Bedroom	2	2	0	2	0	2	0	0	0	0	0	6	1	5	4	1
2019-05-16	1045	Afternoon	3	1	Rural	Living room	2	8	4	4	3	1	0	0	0	0	0	0	0	0	0	0
2019-05-16	1045	Afternoon	3	1	Rural	Bathroom	2	0	0	0	0	0	0	0	0	0	0	0	0	0	0	0
2019-05-16	1045	Afternoon	3	1	Rural	Kitchen room	2	0	0	0	0	0	0	0	0	0	0	0	0	0	0	0
2019-05-16	1045	Afternoon	3	1	Rural	Bathroom	3	0	0	0	0	0	0	0	0	0	0	0	0	0	0	0
2019-05-16	1045	Afternoon	3	1	Rural	Bedroom	3	0	0	0	0	0	0	0	0	0	0	0	0	0	0	0
2019-05-16	1045	Afternoon	3	1	Rural	Kitchen room	3	0	0	0	0	0	0	0	0	0	0	0	0	0	0	0
2019-05-16	1045	Afternoon	3	1	Rural	Living room	3	0	0	0	0	0	0	0	0	0	0	0	0	0	0	0
2019-05-16	1046	Afternoon	4	1	Rural	Bathroom	1	0	0	0	0	0	0	0	0	0	0	0	0	0	0	0
2019-05-16	1046	Afternoon	4	1	Rural	Bedroom	1	2	1	1	1	0	0	0	0	0	0	0	0	0	0	0
2019-05-16	1046	Afternoon	4	1	Rural	Kitchen room	1	0	0	0	0	0	0	0	0	0	0	1	0	1	1	0
2019-05-16	1046	Afternoon	4	1	Rural	Living room	1	0	0	0	0	0	0	0	0	0	0	1	0	1	1	0
2019-05-16	1046	Afternoon	4	1	Rural	Bathroom	2	2	2	0	0	0	0	0	0	0	0	0	0	0	0	0
2019-05-16	1046	Afternoon	4	1	Rural	Bedroom	2	2	1	1	1	0	0	0	0	0	0	3	1	2	1	1
2019-05-16	1046	Afternoon	4	1	Rural	Kitchen room	2	0	0	0	0	0	0	0	0	0	0	0	0	0	0	0
2019-05-16	1046	Afternoon	4	1	Rural	Living room	2	0	0	0	0	0	0	0	0	0	0	0	0	0	0	0
2019-05-16	1046	Afternoon	4	1	Rural	Bathroom	3	0	0	0	0	0	0	0	0	0	0	0	0	0	0	0
2019-05-16	1046	Afternoon	4	1	Rural	Bedroom	3	0	0	0	0	0	0	0	0	0	0	0	0	0	0	0
2019-05-16	1046	Afternoon	4	1	Rural	Kitchen room	3	0	0	0	0	0	0	0	0	0	0	0	0	0	0	0
2019-05-16	1046	Afternoon	4	1	Rural	Living room	3	1	0	1	1	0	0	0	0	0	0	0	0	0	0	0
2019-05-17	1047	Afternoon	3	1	Rural	Living room	1	9	3	6	2	4	0	0	0	0	0	0	0	0	0	0
2019-05-17	1047	Afternoon	3	1	Rural	Bathroom	1	0	0	0	0	0	0	0	0	0	0	0	0	0	0	0
2019-05-17	1047	Afternoon	3	1	Rural	Bedroom	1	0	0	0	0	0	0	0	0	0	0	0	0	0	0	0
2019-05-17	1047	Afternoon	3	1	Rural	Kitchen room	1	0	0	0	0	0	0	0	0	0	0	0	0	0	0	0
2019-05-17	1047	Afternoon	3	1	Rural	Bathroom	2	2	1	1	1	0	0	0	0	0	0	0	0	0	0	0
2019-05-17	1047	Afternoon	3	1	Rural	Bedroom	2	0	0	0	0	0	0	0	0	0	0	0	0	0	0	0
2019-05-17	1047	Afternoon	3	1	Rural	Kitchen room	2	0	0	0	0	0	0	0	0	0	0	0	0	0	0	0
2019-05-17	1047	Afternoon	3	1	Rural	Living room	2	5	2	3	3	0	0	0	0	0	0	0	0	0	0	0
2019-05-17	1047	Afternoon	3	1	Rural	Bathroom	3	0	0	0	0	0	0	0	0	0	0	0	0	0	0	0
2019-05-17	1047	Afternoon	3	1	Rural	Bedroom	3	0	0	0	0	0	0	0	0	0	0	0	0	0	0	0
2019-05-17	1047	Afternoon	3	1	Rural	Kitchen room	3	0	0	0	0	0	0	0	0	0	0	0	0	0	0	0
2019-05-17	1047	Afternoon	3	1	Rural	Living room	3	0	0	0	0	0	0	0	0	0	0	0	0	0	0	0
2019-05-17	1048	Afternoon	4	1	Rural	Bathroom	1	0	0	0	0	0	0	0	0	0	0	2	0	2	2	0
2019-05-17	1048	Afternoon	4	1	Rural	Bedroom	1	0	0	0	0	0	0	0	0	0	0	0	0	0	0	0
2019-05-17	1048	Afternoon	4	1	Rural	Kitchen room	1	0	0	0	0	0	0	0	0	0	0	0	0	0	0	0
2019-05-17	1048	Afternoon	4	1	Rural	Living room	1	0	0	0	0	0	0	0	0	0	0	0	0	0	0	0
2019-05-17	1048	Afternoon	4	1	Rural	Bathroom	2	2	1	1	1	0	0	0	0	0	0	7	0	7	4	3
2019-05-17	1048	Afternoon	4	1	Rural	Bedroom	2	0	0	0	0	0	0	0	0	0	0	8	0	8	8	0
2019-05-17	1048	Afternoon	4	1	Rural	Kitchen room	2	0	0	0	0	0	0	0	0	0	0	0	0	0	0	0
2019-05-17	1048	Afternoon	4	1	Rural	Living room	2	0	0	0	0	0	0	0	0	0	0	0	0	0	0	0
2019-05-17	1048	Afternoon	4	1	Rural	Bathroom	3	0	0	0	0	0	0	0	0	0	0	1	0	1	1	0
2019-05-17	1048	Afternoon	4	1	Rural	Bedroom	3	0	0	0	0	0	0	0	0	0	0	0	0	0	0	0
2019-05-17	1048	Afternoon	4	1	Rural	Kitchen room	3	0	0	0	0	0	0	0	0	0	0	1	1	0	0	0
2019-05-17	1048	Afternoon	4	1	Rural	Living room	3	0	0	0	0	0	0	0	0	0	0	5	0	5	5	0
2019-05-18	1049	Afternoon	3	1	Rural	Bathroom	1	0	0	0	0	0	0	0	0	0	0	5	3	2	2	0
2019-05-18	1049	Afternoon	3	1	Rural	Bedroom	1	0	0	0	0	0	0	0	0	0	0	0	0	0	0	0
2019-05-18	1049	Afternoon	3	1	Rural	Kitchen room	1	1	1	0	0	0	0	0	0	0	0	0	0	0	0	0
2019-05-18	1049	Afternoon	3	1	Rural	Living room	1	0	0	0	0	0	0	0	0	0	0	0	0	0	0	0
2019-05-18	1049	Afternoon	3	1	Rural	Bathroom	2	0	0	0	0	0	0	0	0	0	0	0	0	0	0	0
2019-05-18	1049	Afternoon	3	1	Rural	Bedroom	2	0	0	0	0	0	0	0	0	0	0	3	0	3	3	0
2019-05-18	1049	Afternoon	3	1	Rural	Kitchen room	2	0	0	0	0	0	0	0	0	0	0	0	0	0	0	0
2019-05-18	1049	Afternoon	3	1	Rural	Living room	2	0	0	0	0	0	0	0	0	0	0	3	0	3	3	0
2019-05-18	1049	Afternoon	3	1	Rural	Bathroom	3	0	0	0	0	0	0	0	0	0	0	0	0	0	0	0
2019-05-18	1049	Afternoon	3	1	Rural	Bedroom	3	0	0	0	0	0	0	0	0	0	0	2	0	2	2	0
2019-05-18	1049	Afternoon	3	1	Rural	Kitchen room	3	0	0	0	0	0	0	0	0	0	0	0	0	0	0	0
2019-05-18	1049	Afternoon	3	1	Rural	Living room	3	0	0	0	0	0	0	0	0	0	0	0	0	0	0	0
2019-05-18	1050	Afternoon	4	1	Rural	Bathroom	1	2	1	1	0	1	0	0	0	0	0	0	0	0	0	0
2019-05-18	1050	Afternoon	4	1	Rural	Bedroom	1	0	0	0	0	0	0	0	0	0	0	0	0	0	0	0
2019-05-18	1050	Afternoon	4	1	Rural	Kitchen room	1	0	0	0	0	0	0	0	0	0	0	0	0	0	0	0
2019-05-18	1050	Afternoon	4	1	Rural	Living room	1	0	0	0	0	0	0	0	0	0	0	0	0	0	0	0
2019-05-18	1050	Afternoon	4	1	Rural	Bathroom	2	0	0	0	0	0	0	0	0	0	0	0	0	0	0	0
2019-05-18	1050	Afternoon	4	1	Rural	Bedroom	2	0	0	0	0	0	0	0	0	0	0	0	0	0	0	0
2019-05-18	1050	Afternoon	4	1	Rural	Kitchen room	2	0	0	0	0	0	0	0	0	0	0	0	0	0	0	0
2019-05-18	1050	Afternoon	4	1	Rural	Living room	2	0	0	0	0	0	0	0	0	0	0	1	1	0	0	0
2019-05-18	1050	Afternoon	4	1	Rural	Bathroom	3	0	0	0	0	0	0	0	0	0	0	0	0	0	0	0
2019-05-18	1050	Afternoon	4	1	Rural	Bedroom	3	0	0	0	0	0	0	0	0	0	0	0	0	0	0	0
2019-05-18	1050	Afternoon	4	1	Rural	Kitchen room	3	0	0	0	0	0	0	0	0	0	0	0	0	0	0	0
2019-05-18	1050	Afternoon	4	1	Rural	Living room	3	0	0	0	0	0	0	0	0	0	0	0	0	0	0	0
2019-05-18	1051	Morning	1	1	Rural	Bathroom	1	2	1	1	0	1	0	0	0	0	0	0	0	0	0	0
2019-05-18	1051	Morning	1	1	Rural	Bedroom	1	0	0	0	0	0	0	0	0	0	0	0	0	0	0	0
2019-05-18	1051	Morning	1	1	Rural	Kitchen room	1	0	0	0	0	0	0	0	0	0	0	0	0	0	0	0
2019-05-18	1051	Morning	1	1	Rural	Living room	1	0	0	0	0	0	0	0	0	0	0	2	0	2	2	0
2019-05-18	1051	Morning	1	1	Rural	Bathroom	2	6	1	5	0	5	0	0	0	0	0	1	0	1	1	0
2019-05-18	1051	Morning	1	1	Rural	Bedroom	2	0	0	0	0	0	0	0	0	0	0	0	0	0	0	0
2019-05-18	1051	Morning	1	1	Rural	Kitchen room	2	0	0	0	0	0	0	0	0	0	0	0	0	0	0	0
2019-05-18	1051	Morning	1	1	Rural	Living room	2	0	0	0	0	0	0	0	0	0	0	0	0	0	0	0
2019-05-18	1051	Morning	1	1	Rural	Bathroom	3	0	0	0	0	0	0	0	0	0	0	0	0	0	0	0
2019-05-18	1051	Morning	1	1	Rural	Bedroom	3	0	0	0	0	0	0	0	0	0	0	0	0	0	0	0
2019-05-18	1051	Morning	1	1	Rural	Kitchen room	3	0	0	0	0	0	0	0	0	0	0	1	1	0	0	0
2019-05-18	1051	Morning	1	1	Rural	Living room	3	0	0	0	0	0	0	0	0	0	0	0	0	0	0	0
2019-05-20	1052	Morning	1	1	Rural	Bathroom	1	0	0	0	0	0	0	0	0	0	0	0	0	0	0	0
2019-05-20	1052	Morning	1	1	Rural	Bedroom	1	0	0	0	0	0	0	0	0	0	0	4	0	4	2	2
2019-05-20	1052	Morning	1	1	Rural	Kitchen room	1	0	0	0	0	0	0	0	0	0	0	0	0	0	0	0
2019-05-20	1052	Morning	1	1	Rural	Living room	1	0	0	0	0	0	0	0	0	0	0	0	0	0	0	0
2019-05-20	1052	Morning	1	1	Rural	Bathroom	2	0	0	0	0	0	0	0	0	0	0	0	0	0	0	0
2019-05-20	1052	Morning	1	1	Rural	Bedroom	2	0	0	0	0	0	0	0	0	0	0	0	0	0	0	0
2019-05-20	1052	Morning	1	1	Rural	Kitchen room	2	0	0	0	0	0	0	0	0	0	0	5	0	5	4	1
2019-05-20	1052	Morning	1	1	Rural	Living room	2	0	0	0	0	0	0	0	0	0	0	3	0	3	3	0
2019-05-20	1052	Morning	1	1	Rural	Bathroom	3	0	0	0	0	0	0	0	0	0	0	0	0	0	0	0
2019-05-20	1052	Morning	1	1	Rural	Bedroom	3	0	0	0	0	0	0	0	0	0	0	2	2	0	0	0
2019-05-20	1052	Morning	1	1	Rural	Kitchen room	3	0	0	0	0	0	0	0	0	0	0	0	0	0	0	0
2019-05-20	1052	Morning	1	1	Rural	Living room	3	0	0	0	0	0	0	0	0	0	0	0	0	0	0	0
2019-05-20	1053	Morning	2	1	Rural	Bedroom	1	2	1	1	0	1	0	0	0	0	0	0	0	0	0	0
2019-05-20	1053	Morning	2	1	Rural	Bathroom	1	0	0	0	0	0	0	0	0	0	0	1	1	0	0	0
2019-05-20	1053	Morning	2	1	Rural	Kitchen room	1	0	0	0	0	0	0	0	0	0	0	1	1	0	0	0
2019-05-20	1053	Morning	2	1	Rural	Living room	1	0	0	0	0	0	0	0	0	0	0	0	0	0	0	0
2019-05-20	1053	Morning	2	1	Rural	Bedroom	2	3	1	2	0	2	0	0	0	0	0	9	3	6	5	1
2019-05-20	1053	Morning	2	1	Rural	Bathroom	2	3	1	2	1	1	0	0	0	0	0	0	0	0	0	0
2019-05-20	1053	Morning	2	1	Rural	Kitchen room	2	0	0	0	0	0	0	0	0	0	0	0	0	0	0	0
2019-05-20	1053	Morning	2	1	Rural	Living room	2	0	0	0	0	0	0	0	0	0	0	0	0	0	0	0
2019-05-20	1053	Morning	2	1	Rural	Bathroom	3	0	0	0	0	0	0	0	0	0	0	0	0	0	0	0
2019-05-20	1053	Morning	2	1	Rural	Bedroom	3	0	0	0	0	0	0	0	0	0	0	0	0	0	0	0
2019-05-20	1053	Morning	2	1	Rural	Kitchen room	3	0	0	0	0	0	0	0	0	0	0	0	0	0	0	0
2019-05-20	1053	Morning	2	1	Rural	Living room	3	0	0	0	0	0	0	0	0	0	0	0	0	0	0	0
2019-05-21	1054	Morning	1	1	Rural	Bathroom	1	1	0	1	0	1	0	0	0	0	0	0	0	0	0	0
2019-05-21	1054	Morning	1	1	Rural	Bedroom	1	1	1	0	0	0	0	0	0	0	0	0	0	0	0	0
2019-05-21	1054	Morning	1	1	Rural	Kitchen room	1	0	0	0	0	0	0	0	0	0	0	2	0	2	2	0
2019-05-21	1054	Morning	1	1	Rural	Living room	1	0	0	0	0	0	0	0	0	0	0	0	0	0	0	0
2019-05-21	1054	Morning	1	1	Rural	Bathroom	2	1	1	0	0	0	0	0	0	0	0	0	0	0	0	0
2019-05-21	1054	Morning	1	1	Rural	Bedroom	2	0	0	0	0	0	0	0	0	0	0	0	0	0	0	0
2019-05-21	1054	Morning	1	1	Rural	Kitchen room	2	0	0	0	0	0	0	0	0	0	0	0	0	0	0	0
2019-05-21	1054	Morning	1	1	Rural	Living room	2	0	0	0	0	0	0	0	0	0	0	0	0	0	0	0
2019-05-21	1054	Morning	1	1	Rural	Bathroom	3	0	0	0	0	0	0	0	0	0	0	0	0	0	0	0
2019-05-21	1054	Morning	1	1	Rural	Bedroom	3	0	0	0	0	0	0	0	0	0	0	0	0	0	0	0
2019-05-21	1054	Morning	1	1	Rural	Kitchen room	3	0	0	0	0	0	0	0	0	0	0	0	0	0	0	0
2019-05-21	1054	Morning	1	1	Rural	Living room	3	0	0	0	0	0	0	0	0	0	0	3	0	3	3	0
2019-05-21	1055	Morning	2	1	Rural	Bathroom	1	5	2	3	2	1	0	0	0	0	0	1	1	0	0	0
2019-05-21	1055	Morning	2	1	Rural	Bedroom	1	3	0	3	3	0	0	0	0	0	0	0	0	0	0	0
2019-05-21	1055	Morning	2	1	Rural	Kitchen room	1	0	0	0	0	0	0	0	0	0	0	0	0	0	0	0
2019-05-21	1055	Morning	2	1	Rural	Living room	1	0	0	0	0	0	0	0	0	0	0	1	1	0	0	0
2019-05-21	1055	Morning	2	1	Rural	Bathroom	2	2	1	1	0	1	0	0	0	0	0	0	0	0	0	0
2019-05-21	1055	Morning	2	1	Rural	Bedroom	2	0	0	0	0	0	0	0	0	0	0	0	0	0	0	0
2019-05-21	1055	Morning	2	1	Rural	Kitchen room	2	0	0	0	0	0	0	0	0	0	0	0	0	0	0	0
2019-05-21	1055	Morning	2	1	Rural	Living room	2	0	0	0	0	0	0	0	0	0	0	0	0	0	0	0
2019-05-21	1055	Morning	2	1	Rural	Bathroom	3	0	0	0	0	0	0	0	0	0	0	0	0	0	0	0
2019-05-21	1055	Morning	2	1	Rural	Bedroom	3	0	0	0	0	0	0	0	0	0	0	0	0	0	0	0
2019-05-21	1055	Morning	2	1	Rural	Kitchen room	3	0	0	0	0	0	0	0	0	0	0	0	0	0	0	0
2019-05-21	1055	Morning	2	1	Rural	Living room	3	0	0	0	0	0	0	0	0	0	0	0	0	0	0	0
2019-05-22	1056	Morning	1	1	Rural	Bathroom	1	0	0	0	0	0	0	0	0	0	0	2	0	2	1	1
2019-05-22	1056	Morning	1	1	Rural	Bedroom	1	0	0	0	0	0	0	0	0	0	0	0	0	0	0	0
2019-05-22	1056	Morning	1	1	Rural	Kitchen room	1	0	0	0	0	0	0	0	0	0	0	0	0	0	0	0
2019-05-22	1056	Morning	1	1	Rural	Living room	1	0	0	0	0	0	0	0	0	0	0	1	0	1	1	0
2019-05-22	1056	Morning	1	1	Rural	Living room	2	1	0	1	0	1	0	0	0	0	0	0	0	0	0	0
2019-05-22	1056	Morning	1	1	Rural	Bathroom	2	0	0	0	0	0	0	0	0	0	0	4	0	4	2	2
2019-05-22	1056	Morning	1	1	Rural	Bedroom	2	0	0	0	0	0	0	0	0	0	0	0	0	0	0	0
2019-05-22	1056	Morning	1	1	Rural	Kitchen room	2	0	0	0	0	0	0	0	0	0	0	0	0	0	0	0
2019-05-22	1056	Morning	1	1	Rural	Bathroom	3	0	0	0	0	0	0	0	0	0	0	0	0	0	0	0
2019-05-22	1056	Morning	1	1	Rural	Bedroom	3	0	0	0	0	0	0	0	0	0	0	0	0	0	0	0
2019-05-22	1056	Morning	1	1	Rural	Kitchen room	3	0	0	0	0	0	0	0	0	0	0	2	2	0	0	0
2019-05-22	1056	Morning	1	1	Rural	Living room	3	0	0	0	0	0	0	0	0	0	0	0	0	0	0	0
2019-05-22	1057	Morning	2	1	Rural	Bathroom	1	6	2	4	3	1	0	0	0	0	0	1	0	1	1	0
2019-05-22	1057	Morning	2	1	Rural	Bedroom	1	0	0	0	0	0	0	0	0	0	0	0	0	0	0	0
2019-05-22	1057	Morning	2	1	Rural	Kitchen room	1	0	0	0	0	0	0	0	0	0	0	2	2	0	0	0
2019-05-22	1057	Morning	2	1	Rural	Living room	1	0	0	0	0	0	0	0	0	0	0	0	0	0	0	0
2019-05-22	1057	Morning	2	1	Rural	Living room	2	3	1	2	1	1	0	0	0	0	0	2	0	2	2	0
2019-05-22	1057	Morning	2	1	Rural	Bathroom	2	1	1	0	0	0	0	0	0	0	0	0	0	0	0	0
2019-05-22	1057	Morning	2	1	Rural	Bedroom	2	0	0	0	0	0	0	0	0	0	0	0	0	0	0	0
2019-05-22	1057	Morning	2	1	Rural	Kitchen room	2	0	0	0	0	0	0	0	0	0	0	0	0	0	0	0
2019-05-22	1057	Morning	2	1	Rural	Bathroom	3	0	0	0	0	0	0	0	0	0	0	0	0	0	0	0
2019-05-22	1057	Morning	2	1	Rural	Bedroom	3	0	0	0	0	0	0	0	0	0	0	0	0	0	0	0
2019-05-22	1057	Morning	2	1	Rural	Kitchen room	3	0	0	0	0	0	0	0	0	0	0	0	0	0	0	0
2019-05-22	1057	Morning	2	1	Rural	Living room	3	0	0	0	0	0	0	0	0	0	0	2	2	0	0	0
2019-05-23	1058	Morning	1	1	Rural	Bathroom	1	0	0	0	0	0	0	0	0	0	0	0	0	0	0	0
2019-05-23	1058	Morning	1	1	Rural	Bedroom	1	0	0	0	0	0	0	0	0	0	0	0	0	0	0	0
2019-05-23	1058	Morning	1	1	Rural	Kitchen room	1	0	0	0	0	0	0	0	0	0	0	0	0	0	0	0
2019-05-23	1058	Morning	1	1	Rural	Living room	1	0	0	0	0	0	0	0	0	0	0	0	0	0	0	0
2019-05-23	1058	Morning	1	1	Rural	Bathroom	2	3	2	1	0	1	0	0	0	0	0	0	0	0	0	0
2019-05-23	1058	Morning	1	1	Rural	Living room	2	2	1	1	0	1	0	0	0	0	0	0	0	0	0	0
2019-05-23	1058	Morning	1	1	Rural	Bedroom	2	0	0	0	0	0	0	0	0	0	0	0	0	0	0	0
2019-05-23	1058	Morning	1	1	Rural	Kitchen room	2	0	0	0	0	0	0	0	0	0	0	0	0	0	0	0
2019-05-23	1058	Morning	1	1	Rural	Bathroom	3	0	0	0	0	0	0	0	0	0	0	0	0	0	0	0
2019-05-23	1058	Morning	1	1	Rural	Bedroom	3	0	0	0	0	0	0	0	0	0	0	0	0	0	0	0
2019-05-23	1058	Morning	1	1	Rural	Kitchen room	3	0	0	0	0	0	0	0	0	0	0	0	0	0	0	0
2019-05-23	1058	Morning	1	1	Rural	Living room	3	0	0	0	0	0	0	0	0	0	0	0	0	0	0	0
2019-05-23	1059	Morning	2	1	Rural	Bathroom	1	0	0	0	0	0	0	0	0	0	0	0	0	0	0	0
2019-05-23	1059	Morning	2	1	Rural	Bedroom	1	0	0	0	0	0	0	0	0	0	0	5	0	5	4	1
2019-05-23	1059	Morning	2	1	Rural	Kitchen room	1	0	0	0	0	0	0	0	0	0	0	0	0	0	0	0
2019-05-23	1059	Morning	2	1	Rural	Living room	1	0	0	0	0	0	0	0	0	0	0	0	0	0	0	0
2019-05-23	1059	Morning	2	1	Rural	Bedroom	2	2	0	2	1	1	0	0	0	0	0	0	0	0	0	0
2019-05-23	1059	Morning	2	1	Rural	Bathroom	2	0	0	0	0	0	0	0	0	0	0	2	0	2	2	0
2019-05-23	1059	Morning	2	1	Rural	Kitchen room	2	0	0	0	0	0	0	0	0	0	0	3	3	0	0	0
2019-05-23	1059	Morning	2	1	Rural	Living room	2	1	1	0	0	0	0	0	0	0	0	0	0	0	0	0
2019-05-23	1059	Morning	2	1	Rural	Bathroom	3	2	0	2	0	2	0	0	0	0	0	0	0	0	0	0
2019-05-23	1059	Morning	2	1	Rural	Bedroom	3	0	0	0	0	0	0	0	0	0	0	0	0	0	0	0
2019-05-23	1059	Morning	2	1	Rural	Kitchen room	3	0	0	0	0	0	0	0	0	0	0	0	0	0	0	0
2019-05-23	1059	Morning	2	1	Rural	Living room	3	0	0	0	0	0	0	0	0	0	0	0	0	0	0	0
2019-05-24	1060	Morning	1	1	Rural	Bathroom	1	0	0	0	0	0	1	1	0	0	0	2	0	2	1	1
2019-05-24	1060	Morning	1	1	Rural	Bedroom	1	0	0	0	0	0	0	0	0	0	0	0	0	0	0	0
2019-05-24	1060	Morning	1	1	Rural	Kitchen room	1	0	0	0	0	0	0	0	0	0	0	0	0	0	0	0
2019-05-24	1060	Morning	1	1	Rural	Living room	1	0	0	0	0	0	0	0	0	0	0	0	0	0	0	0
2019-05-24	1060	Morning	1	1	Rural	Bathroom	2	6	3	3	2	1	0	0	0	0	0	0	0	0	0	0
2019-05-24	1060	Morning	1	1	Rural	Bedroom	2	0	0	0	0	0	0	0	0	0	0	0	0	0	0	0
2019-05-24	1060	Morning	1	1	Rural	Kitchen room	2	0	0	0	0	0	0	0	0	0	0	0	0	0	0	0
2019-05-24	1060	Morning	1	1	Rural	Living room	2	0	0	0	0	0	0	0	0	0	0	0	0	0	0	0
2019-05-24	1060	Morning	1	1	Rural	Bathroom	3	0	0	0	0	0	0	0	0	0	0	1	1	0	0	0
2019-05-24	1060	Morning	1	1	Rural	Bedroom	3	0	0	0	0	0	0	0	0	0	0	0	0	0	0	0
2019-05-24	1060	Morning	1	1	Rural	Kitchen room	3	0	0	0	0	0	0	0	0	0	0	0	0	0	0	0
2019-05-24	1060	Morning	1	1	Rural	Living room	3	0	0	0	0	0	0	0	0	0	0	0	0	0	0	0
2019-07-02	2001	Morning	1	2	Rural	Bedroom	1	0	0	0	0	0	0	0	0	0	0	0	0	0	0	0	8	4	4	0	4	0	0	0	0	0	7	1	6	1	5	1
2019-07-02	2001	Morning	1	2	Rural	Bathroom	1	0	0	0	0	0	0	0	0	0	0	0	0	0	0	0	6	4	2	2	0	0	0	0	0	0	3	1	2	1	1	0
2019-07-02	2001	Morning	1	2	Rural	Kitchen room	1	0	0	0	0	0	0	0	0	0	0	0	0	0	0	0	3	1	2	0	2	0	0	0	0	0	4	2	2	1	1	0
2019-07-02	2001	Morning	1	2	Rural	Living room	1	1	1	0	0	0	0	0	0	0	0	0	0	0	0	0	2	0	2	1	1	0	0	0	0	0	2	1	1	1	0	2
2019-07-02	2001	Morning	1	2	Rural	Bedroom	2	0	0	0	0	0	0	0	0	0	0	0	0	0	0	0	14	7	7	6	1	0	0	0	0	0	2	0	2	1	1	1
2019-07-02	2001	Morning	1	2	Rural	Bathroom	2	1	0	1	0	1	0	0	0	0	0	0	0	0	0	0	12	6	6	3	3	0	0	0	0	0	7	4	3	3	0	1
2019-07-02	2001	Morning	1	2	Rural	Living room	2	1	1	0	0	0	0	0	0	0	0	0	0	0	0	0	7	3	4	0	4	0	0	0	0	0	3	0	3	3	0	2
2019-07-02	2001	Morning	1	2	Rural	Kitchen room	2	0	0	0	0	0	0	0	0	0	0	0	0	0	0	0	5	2	3	2	1	0	0	0	0	0	4	2	2	1	1	1
2019-07-02	2001	Morning	1	2	Rural	Bathroom	3	0	0	0	0	0	0	0	0	0	0	2	0	2	2	0	9	2	7	5	2	0	0	0	0	0	6	0	6	2	4	1
2019-07-02	2001	Morning	1	2	Rural	Living room	3	2	0	2	1	1	2	0	2	1	1	0	0	0	0	0	3	2	1	1	0	0	0	0	0	0	3	1	2	2	0	1
2019-07-02	2001	Morning	1	2	Rural	Bedroom	3	0	0	0	0	0	0	0	0	0	0	0	0	0	0	0	3	2	1	1	0	0	0	0	0	0	4	3	1	1	0	3
2019-07-02	2001	Morning	1	2	Rural	Kitchen room	3	0	0	0	0	0	0	0	0	0	0	1	1	0	0	0	2	0	2	1	1	0	0	0	0	0	2	2	0	0	0	1
2019-07-03	2002	Morning	2	2	Rural	Bathroom	1	0	0	0	0	0	0	0	0	0	0	0	0	0	0	0	5	2	3	1	2	0	0	0	0	0	10	6	4	2	2	5
2019-07-03	2002	Morning	2	2	Rural	Bedroom	1	0	0	0	0	0	0	0	0	0	0	0	0	0	0	0	5	1	4	3	1	0	0	0	0	0	2	0	2	2	0	0
2019-07-03	2002	Morning	2	2	Rural	Living room	1	4	4	0	0	0	0	0	0	0	0	0	0	0	0	0	5	2	3	0	3	0	0	0	0	0	1	1	0	0	0	1
2019-07-03	2002	Morning	2	2	Rural	Kitchen room	1	0	0	0	0	0	0	0	0	0	0	0	0	0	0	0	1	0	1	0	1	0	0	0	0	0	1	1	0	0	0	0
2019-07-03	2002	Morning	2	2	Rural	Bedroom	2	12	6	6	2	4	0	0	0	0	0	5	1	4	3	1	11	5	6	0	6	0	0	0	0	0	12	9	3	3	0	0
2019-07-03	2002	Morning	2	2	Rural	Bathroom	2	0	0	0	0	0	0	0	0	0	0	0	0	0	0	0	7	4	3	2	1	0	0	0	0	0	5	5	0	0	0	2
2019-07-03	2002	Morning	2	2	Rural	Living room	2	0	0	0	0	0	0	0	0	0	0	0	0	0	0	0	5	0	5	4	1	0	0	0	0	0	8	3	5	4	1	1
2019-07-03	2002	Morning	2	2	Rural	Kitchen room	2	0	0	0	0	0	0	0	0	0	0	1	1	0	0	0	3	1	2	2	0	0	0	0	0	0	2	2	0	0	0	0
2019-07-03	2002	Morning	2	2	Rural	Living room	3	0	0	0	0	0	0	0	0	0	0	0	0	0	0	0	7	4	3	2	1	0	0	0	0	0	3	3	0	0	0	0
2019-07-03	2002	Morning	2	2	Rural	Bathroom	3	0	0	0	0	0	0	0	0	0	0	0	0	0	0	0	3	0	3	2	1	0	0	0	0	0	3	1	2	2	0	1
2019-07-03	2002	Morning	2	2	Rural	Bedroom	3	0	0	0	0	0	0	0	0	0	0	0	0	0	0	0	2	2	0	0	0	0	0	0	0	0	2	0	2	2	0	1
2019-07-03	2002	Morning	2	2	Rural	Kitchen room	3	0	0	0	0	0	0	0	0	0	0	0	0	0	0	0	0	0	0	0	0	0	0	0	0	0	4	3	1	1	0	2
2019-07-03	2003	Morning	1	2	Rural	Bedroom	1	2	2	0	0	0	0	0	0	0	0	21	0	21	14	7	10	3	7	5	2	0	0	0	0	0	1	1	0	0	0	1
2019-07-03	2003	Morning	1	2	Rural	Bathroom	1	0	0	0	0	0	0	0	0	0	0	0	0	0	0	0	3	1	2	2	0	0	0	0	0	0	0	0	0	0	0	1
2019-07-03	2003	Morning	1	2	Rural	Kitchen room	1	0	0	0	0	0	1	0	1	0	1	0	0	0	0	0	2	0	2	2	0	0	0	0	0	0	5	3	2	2	0	0
2019-07-03	2003	Morning	1	2	Rural	Living room	1	0	0	0	0	0	1	1	0	0	0	0	0	0	0	0	1	0	1	0	1	0	0	0	0	0	6	2	4	3	1	1
2019-07-03	2003	Morning	1	2	Rural	Bathroom	2	1	0	1	0	1	0	0	0	0	0	0	0	0	0	0	11	5	6	4	2	0	0	0	0	0	3	3	0	0	0	2
2019-07-03	2003	Morning	1	2	Rural	Bedroom	2	0	0	0	0	0	0	0	0	0	0	0	0	0	0	0	11	6	5	3	2	0	0	0	0	0	3	0	3	3	0	0
2019-07-03	2003	Morning	1	2	Rural	Living room	2	0	0	0	0	0	0	0	0	0	0	0	0	0	0	0	7	4	3	3	0	0	0	0	0	0	13	6	7	7	0	2
2019-07-03	2003	Morning	1	2	Rural	Kitchen room	2	1	1	0	0	0	0	0	0	0	0	1	1	0	0	0	4	1	3	2	1	0	0	0	0	0	1	1	0	0	0	1
2019-07-03	2003	Morning	1	2	Rural	Living room	3	0	0	0	0	0	0	0	0	0	0	0	0	0	0	0	6	2	4	2	2	0	0	0	0	0	7	2	5	5	0	1
2019-07-03	2003	Morning	1	2	Rural	Bedroom	3	0	0	0	0	0	0	0	0	0	0	1	1	0	0	0	3	2	1	0	1	0	0	0	0	0	5	3	2	2	0	0
2019-07-03	2003	Morning	1	2	Rural	Bathroom	3	0	0	0	0	0	0	0	0	0	0	0	0	0	0	0	2	1	1	0	1	0	0	0	0	0	9	1	8	8	0	0
2019-07-03	2003	Morning	1	2	Rural	Kitchen room	3	0	0	0	0	0	0	0	0	0	0	0	0	0	0	0	0	0	0	0	0	0	0	0	0	0	4	3	1	1	0	1
2019-07-04	2004	Morning	2	2	Rural	Bedroom	1	0	0	0	0	0	0	0	0	0	0	0	0	0	0	0	10	6	4	1	3	0	0	0	0	0	2	0	2	2	0	1
2019-07-04	2004	Morning	2	2	Rural	Kitchen room	1	0	0	0	0	0	0	0	0	0	0	0	0	0	0	0	2	0	2	1	1	0	0	0	0	0	1	1	0	0	0	1
2019-07-04	2004	Morning	2	2	Rural	Bathroom	1	0	0	0	0	0	0	0	0	0	0	5	0	5	4	1	1	1	0	0	0	0	0	0	0	0	4	3	1	1	0	2
2019-07-04	2004	Morning	2	2	Rural	Living room	1	0	0	0	0	0	0	0	0	0	0	0	0	0	0	0	1	0	1	0	1	0	0	0	0	0	4	2	2	1	1	0
2019-07-04	2004	Morning	2	2	Rural	Bedroom	2	11	4	7	0	7	0	0	0	0	0	0	0	0	0	0	13	6	7	5	2	0	0	0	0	0	6	6	0	0	0	1
2019-07-04	2004	Morning	2	2	Rural	Bathroom	2	1	0	1	0	1	0	0	0	0	0	0	0	0	0	0	10	5	5	4	1	0	0	0	0	0	4	3	1	1	0	1
2019-07-04	2004	Morning	2	2	Rural	Living room	2	0	0	0	0	0	0	0	0	0	0	0	0	0	0	0	7	3	4	0	4	0	0	0	0	0	9	4	5	5	0	2
2019-07-04	2004	Morning	2	2	Rural	Kitchen room	2	0	0	0	0	0	1	1	0	0	0	0	0	0	0	0	3	1	2	1	1	0	0	0	0	0	10	6	4	3	1	3
2019-07-04	2004	Morning	2	2	Rural	Living room	3	0	0	0	0	0	0	0	0	0	0	0	0	0	0	0	5	3	2	1	1	0	0	0	0	0	2	0	2	1	1	0
2019-07-04	2004	Morning	2	2	Rural	Bedroom	3	0	0	0	0	0	0	0	0	0	0	0	0	0	0	0	3	2	1	1	0	0	0	0	0	0	2	2	0	0	0	1
2019-07-04	2004	Morning	2	2	Rural	Bathroom	3	0	0	0	0	0	0	0	0	0	0	0	0	0	0	0	2	2	0	0	0	0	0	0	0	0	6	6	0	0	0	7
2019-07-04	2004	Morning	2	2	Rural	Kitchen room	3	0	0	0	0	0	1	0	1	1	0	1	1	0	0	0	1	0	1	1	0	0	0	0	0	0	3	0	3	3	0	1
2019-07-04	2005	Morning	1	2	Rural	Bedroom	1	0	0	0	0	0	0	0	0	0	0	0	0	0	0	0	12	6	6	6	0	0	0	0	0	0	4	2	2	1	1	1
2019-07-04	2005	Morning	1	2	Rural	Living room	1	0	0	0	0	0	0	0	0	0	0	0	0	0	0	0	4	1	3	3	0	0	0	0	0	0	7	4	3	2	1	0
2019-07-04	2005	Morning	1	2	Rural	Bathroom	1	1	0	1	0	1	0	0	0	0	0	0	0	0	0	0	3	0	3	2	1	0	0	0	0	0	9	4	5	4	1	0
2019-07-04	2005	Morning	1	2	Rural	Kitchen room	1	0	0	0	0	0	0	0	0	0	0	0	0	0	0	0	3	2	1	1	0	0	0	0	0	0	2	2	0	0	0	2
2019-07-04	2005	Morning	1	2	Rural	Bedroom	2	0	0	0	0	0	0	0	0	0	0	2	0	2	2	0	17	8	9	6	3	0	0	0	0	0	7	7	0	0	0	1
2019-07-04	2005	Morning	1	2	Rural	Bathroom	2	0	0	0	0	0	0	0	0	0	0	0	0	0	0	0	10	5	5	4	1	0	0	0	0	0	1	0	1	0	1	0
2019-07-04	2005	Morning	1	2	Rural	Living room	2	11	1	10	6	4	0	0	0	0	0	0	0	0	0	0	4	1	3	3	0	0	0	0	0	0	11	8	3	2	1	0
2019-07-04	2005	Morning	1	2	Rural	Kitchen room	2	0	0	0	0	0	0	0	0	0	0	0	0	0	0	0	2	1	1	0	1	0	0	0	0	0	3	0	3	2	1	0
2019-07-04	2005	Morning	1	2	Rural	Bedroom	3	0	0	0	0	0	0	0	0	0	0	0	0	0	0	0	5	2	3	3	0	0	0	0	0	0	3	1	2	1	1	1
2019-07-04	2005	Morning	1	2	Rural	Bathroom	3	0	0	0	0	0	0	0	0	0	0	0	0	0	0	0	3	1	2	0	2	0	0	0	0	0	4	2	2	0	2	2
2019-07-04	2005	Morning	1	2	Rural	Living room	3	0	0	0	0	0	0	0	0	0	0	1	1	0	0	0	1	1	0	0	0	0	0	0	0	0	2	0	2	1	1	3
2019-07-04	2005	Morning	1	2	Rural	Kitchen room	3	0	0	0	0	0	0	0	0	0	0	2	2	0	0	0	0	0	0	0	0	0	0	0	0	0	5	4	1	0	1	1
2019-07-05	2006	Morning	2	2	Rural	Bathroom	1	2	0	2	0	2	0	0	0	0	0	0	0	0	0	0
2019-07-05	2006	Morning	2	2	Rural	Living room	1	2	0	2	0	2	0	0	0	0	0	0	0	0	0	0
2019-07-05	2006	Morning	2	2	Rural	Bedroom	1	0	0	0	0	0	0	0	0	0	0	0	0	0	0	0
2019-07-05	2006	Morning	2	2	Rural	Kitchen room	1	2	1	1	1	0	0	0	0	0	0	0	0	0	0	0
2019-07-05	2006	Morning	2	2	Rural	Kitchen room	2	2	0	2	0	2	0	0	0	0	0	0	0	0	0	0
2019-07-05	2006	Morning	2	2	Rural	Bathroom	2	0	0	0	0	0	0	0	0	0	0	0	0	0	0	0
2019-07-05	2006	Morning	2	2	Rural	Bedroom	2	0	0	0	0	0	0	0	0	0	0	0	0	0	0	0
2019-07-05	2006	Morning	2	2	Rural	Living room	2	0	0	0	0	0	0	0	0	0	0	1	1	0	0	0
2019-07-05	2006	Morning	2	2	Rural	Bathroom	3	0	0	0	0	0	0	0	0	0	0	0	0	0	0	0
2019-07-05	2006	Morning	2	2	Rural	Bedroom	3	0	0	0	0	0	0	0	0	0	0	1	0	1	1	0
2019-07-05	2006	Morning	2	2	Rural	Kitchen room	3	1	1	0	0	0	0	0	0	0	0	0	0	0	0	0
2019-07-05	2006	Morning	2	2	Rural	Living room	3	1	0	1	1	0	0	0	0	0	0	0	0	0	0	0
2019-07-05	2007	Morning	1	2	Rural	Bathroom	1	0	0	0	0	0	0	0	0	0	0	0	0	0	0	0
2019-07-05	2007	Morning	1	2	Rural	Bedroom	1	0	0	0	0	0	0	0	0	0	0	0	0	0	0	0
2019-07-05	2007	Morning	1	2	Rural	Kitchen room	1	1	1	0	0	0	0	0	0	0	0	0	0	0	0	0
2019-07-05	2007	Morning	1	2	Rural	Living room	1	2	2	0	0	0	0	0	0	0	0	0	0	0	0	0
2019-07-05	2007	Morning	1	2	Rural	Bathroom	2	2	1	1	1	0	0	0	0	0	0	0	0	0	0	0
2019-07-05	2007	Morning	1	2	Rural	Bedroom	2	0	0	0	0	0	0	0	0	0	0	0	0	0	0	0
2019-07-05	2007	Morning	1	2	Rural	Kitchen room	2	1	0	1	1	0	0	0	0	0	0	0	0	0	0	0
2019-07-05	2007	Morning	1	2	Rural	Living room	2	0	0	0	0	0	0	0	0	0	0	0	0	0	0	0
2019-07-05	2007	Morning	1	2	Rural	Bathroom	3	0	0	0	0	0	0	0	0	0	0	0	0	0	0	0
2019-07-05	2007	Morning	1	2	Rural	Bedroom	3	0	0	0	0	0	0	0	0	0	0	0	0	0	0	0
2019-07-05	2007	Morning	1	2	Rural	Kitchen room	3	0	0	0	0	0	0	0	0	0	0	3	0	3	3	0
2019-07-05	2007	Morning	1	2	Rural	Living room	3	1	1	0	0	0	0	0	0	0	0	0	0	0	0	0
2019-07-06	2008	Morning	2	2	Rural	Living room	1	5	2	3	1	2	1	0	1	1	0	0	0	0	0	0
2019-07-06	2008	Morning	2	2	Rural	Bathroom	1	0	0	0	0	0	0	0	0	0	0	0	0	0	0	0
2019-07-06	2008	Morning	2	2	Rural	Bedroom	1	0	0	0	0	0	0	0	0	0	0	0	0	0	0	0
2019-07-06	2008	Morning	2	2	Rural	Kitchen room	1	0	0	0	0	0	0	0	0	0	0	0	0	0	0	0
2019-07-06	2008	Morning	2	2	Rural	Bathroom	2	10	4	6	1	5	0	0	0	0	0	0	0	0	0	0
2019-07-06	2008	Morning	2	2	Rural	Bedroom	2	1	0	1	1	0	1	1	0	0	0	4	0	4	3	1
2019-07-06	2008	Morning	2	2	Rural	Kitchen room	2	0	0	0	0	0	0	0	0	0	0	0	0	0	0	0
2019-07-06	2008	Morning	2	2	Rural	Living room	2	1	0	1	1	0	0	0	0	0	0	0	0	0	0	0
2019-07-06	2008	Morning	2	2	Rural	Bathroom	3	0	0	0	0	0	1	0	1	0	1	0	0	0	0	0
2019-07-06	2008	Morning	2	2	Rural	Bedroom	3	0	0	0	0	0	0	0	0	0	0	0	0	0	0	0
2019-07-06	2008	Morning	2	2	Rural	Kitchen room	3	1	0	1	1	0	0	0	0	0	0	1	1	0	0	0
2019-07-06	2008	Morning	2	2	Rural	Living room	3	0	0	0	0	0	0	0	0	0	0	0	0	0	0	0
2019-07-06	2009	Morning	1	2	Rural	Bedroom	1	2	0	2	1	1	0	0	0	0	0	0	0	0	0	0
2019-07-06	2009	Morning	1	2	Rural	Bathroom	1	0	0	0	0	0	0	0	0	0	0	2	1	1	1	0
2019-07-06	2009	Morning	1	2	Rural	Kitchen room	1	0	0	0	0	0	0	0	0	0	0	0	0	0	0	0
2019-07-06	2009	Morning	1	2	Rural	Living room	1	0	0	0	0	0	0	0	0	0	0	0	0	0	0	0
2019-07-06	2009	Morning	1	2	Rural	Bathroom	2	0	0	0	0	0	0	0	0	0	0	0	0	0	0	0
2019-07-06	2009	Morning	1	2	Rural	Bedroom	2	2	2	0	0	0	0	0	0	0	0	5	0	5	4	1
2019-07-06	2009	Morning	1	2	Rural	Kitchen room	2	0	0	0	0	0	0	0	0	0	0	0	0	0	0	0
2019-07-06	2009	Morning	1	2	Rural	Living room	2	0	0	0	0	0	0	0	0	0	0	0	0	0	0	0
2019-07-06	2009	Morning	1	2	Rural	Bathroom	3	0	0	0	0	0	0	0	0	0	0	2	2	0	0	0
2019-07-06	2009	Morning	1	2	Rural	Bedroom	3	0	0	0	0	0	0	0	0	0	0	0	0	0	0	0
2019-07-06	2009	Morning	1	2	Rural	Kitchen room	3	0	0	0	0	0	0	0	0	0	0	0	0	0	0	0
2019-07-06	2009	Morning	1	2	Rural	Living room	3	0	0	0	0	0	0	0	0	0	0	0	0	0	0	0
2019-07-08	2010	Morning	2	2	Rural	Bedroom	1	5	0	5	0	5	0	0	0	0	0	0	0	0	0	0
2019-07-08	2010	Morning	2	2	Rural	Bathroom	1	0	0	0	0	0	0	0	0	0	0	0	0	0	0	0
2019-07-08	2010	Morning	2	2	Rural	Kitchen room	1	2	2	0	0	0	0	0	0	0	0	0	0	0	0	0
2019-07-08	2010	Morning	2	2	Rural	Living room	1	0	0	0	0	0	0	0	0	0	0	1	1	0	0	0
2019-07-08	2010	Morning	2	2	Rural	Kitchen room	2	1	0	1	0	1	0	0	0	0	0	0	0	0	0	0
2019-07-08	2010	Morning	2	2	Rural	Bathroom	2	0	0	0	0	0	0	0	0	0	0	0	0	0	0	0
2019-07-08	2010	Morning	2	2	Rural	Bedroom	2	5	4	1	1	0	0	0	0	0	0	0	0	0	0	0
2019-07-08	2010	Morning	2	2	Rural	Living room	2	0	0	0	0	0	0	0	0	0	0	2	0	2	2	0
2019-07-08	2010	Morning	2	2	Rural	Bathroom	3	0	0	0	0	0	0	0	0	0	0	0	0	0	0	0
2019-07-08	2010	Morning	2	2	Rural	Bedroom	3	0	0	0	0	0	0	0	0	0	0	0	0	0	0	0
2019-07-08	2010	Morning	2	2	Rural	Kitchen room	3	0	0	0	0	0	0	0	0	0	0	0	0	0	0	0
2019-07-08	2010	Morning	2	2	Rural	Living room	3	0	0	0	0	0	0	0	0	0	0	0	0	0	0	0
2019-07-08	2011	Morning	1	2	Rural	Bedroom	1	6	0	6	1	5	0	0	0	0	0	0	0	0	0	0
2019-07-08	2011	Morning	1	2	Rural	Bathroom	1	3	1	2	1	1	0	0	0	0	0	0	0	0	0	0
2019-07-08	2011	Morning	1	2	Rural	Kitchen room	1	2	1	1	0	1	0	0	0	0	0	2	2	0	0	0
2019-07-08	2011	Morning	1	2	Rural	Living room	1	1	1	0	0	0	0	0	0	0	0	0	0	0	0	0
2019-07-08	2011	Morning	1	2	Rural	Bathroom	2	0	0	0	0	0	0	0	0	0	0	0	0	0	0	0
2019-07-08	2011	Morning	1	2	Rural	Bedroom	2	7	4	3	3	0	0	0	0	0	0	0	0	0	0	0
2019-07-08	2011	Morning	1	2	Rural	Kitchen room	2	0	0	0	0	0	1	0	1	0	1	3	3	0	0	0
2019-07-08	2011	Morning	1	2	Rural	Living room	2	0	0	0	0	0	0	0	0	0	0	0	0	0	0	0
2019-07-08	2011	Morning	1	2	Rural	Bathroom	3	0	0	0	0	0	0	0	0	0	0	0	0	0	0	0
2019-07-08	2011	Morning	1	2	Rural	Bedroom	3	0	0	0	0	0	0	0	0	0	0	0	0	0	0	0
2019-07-08	2011	Morning	1	2	Rural	Kitchen room	3	0	0	0	0	0	0	0	0	0	0	0	0	0	0	0
2019-07-08	2011	Morning	1	2	Rural	Living room	3	0	0	0	0	0	2	1	1	1	0	0	0	0	0	0
2019-07-09	2012	Morning	2	2	Rural	Kitchen room	1	3	1	2	1	1	0	0	0	0	0	0	0	0	0	0
2019-07-09	2012	Morning	2	2	Rural	Bathroom	1	0	0	0	0	0	0	0	0	0	0	3	3	0	0	0
2019-07-09	2012	Morning	2	2	Rural	Bedroom	1	0	0	0	0	0	0	0	0	0	0	0	0	0	0	0
2019-07-09	2012	Morning	2	2	Rural	Living room	1	0	0	0	0	0	0	0	0	0	0	0	0	0	0	0
2019-07-09	2012	Morning	2	2	Rural	Bathroom	2	0	0	0	0	0	0	0	0	0	0	4	0	4	3	1
2019-07-09	2012	Morning	2	2	Rural	Bedroom	2	0	0	0	0	0	0	0	0	0	0	0	0	0	0	0
2019-07-09	2012	Morning	2	2	Rural	Kitchen room	2	0	0	0	0	0	0	0	0	0	0	0	0	0	0	0
2019-07-09	2012	Morning	2	2	Rural	Living room	2	1	1	0	0	0	0	0	0	0	0	0	0	0	0	0
2019-07-09	2012	Morning	2	2	Rural	Bedroom	3	3	1	2	1	1	0	0	0	0	0	0	0	0	0	0
2019-07-09	2012	Morning	2	2	Rural	Bathroom	3	0	0	0	0	0	0	0	0	0	0	0	0	0	0	0
2019-07-09	2012	Morning	2	2	Rural	Kitchen room	3	0	0	0	0	0	0	0	0	0	0	0	0	0	0	0
2019-07-09	2012	Morning	2	2	Rural	Living room	3	0	0	0	0	0	0	0	0	0	0	0	0	0	0	0
2019-07-09	2013	Morning	1	2	Rural	Bedroom	1	1	0	1	0	1	0	0	0	0	0	0	0	0	0	0
2019-07-09	2013	Morning	1	2	Rural	Bathroom	1	0	0	0	0	0	0	0	0	0	0	5	5	0	0	0
2019-07-09	2013	Morning	1	2	Rural	Kitchen room	1	3	0	3	3	0	0	0	0	0	0	0	0	0	0	0
2019-07-09	2013	Morning	1	2	Rural	Living room	1	0	0	0	0	0	0	0	0	0	0	0	0	0	0	0
2019-07-09	2013	Morning	1	2	Rural	Bathroom	2	0	0	0	0	0	0	0	0	0	0	3	3	0	0	0
2019-07-09	2013	Morning	1	2	Rural	Bedroom	2	1	1	0	0	0	0	0	0	0	0	0	0	0	0	0
2019-07-09	2013	Morning	1	2	Rural	Kitchen room	2	0	0	0	0	0	0	0	0	0	0	0	0	0	0	0
2019-07-09	2013	Morning	1	2	Rural	Living room	2	4	4	0	0	0	0	0	0	0	0	0	0	0	0	0
2019-07-09	2013	Morning	1	2	Rural	Bathroom	3	0	0	0	0	0	0	0	0	0	0	0	0	0	0	0
2019-07-09	2013	Morning	1	2	Rural	Bedroom	3	0	0	0	0	0	0	0	0	0	0	2	2	0	0	0
2019-07-09	2013	Morning	1	2	Rural	Kitchen room	3	0	0	0	0	0	0	0	0	0	0	0	0	0	0	0
2019-07-09	2013	Morning	1	2	Rural	Living room	3	0	0	0	0	0	0	0	0	0	0	0	0	0	0	0
2019-07-10	2014	Morning	1	2	Rural	Bathroom	1	0	0	0	0	0	0	0	0	0	0	0	0	0	0	0
2019-07-10	2014	Morning	1	2	Rural	Bedroom	1	1	0	1	1	0	0	0	0	0	0	10	0	10	8	2
2019-07-10	2014	Morning	1	2	Rural	Kitchen room	1	0	0	0	0	0	0	0	0	0	0	1	1	0	0	0
2019-07-10	2014	Morning	1	2	Rural	Living room	1	0	0	0	0	0	0	0	0	0	0	0	0	0	0	0
2019-07-10	2014	Morning	1	2	Rural	Bedroom	2	22	1	21	10	11	0	0	0	-1	1	0	0	0	0	0
2019-07-10	2014	Morning	1	2	Rural	Bathroom	2	0	0	0	0	0	0	0	0	0	0	3	3	0	0	0
2019-07-10	2014	Morning	1	2	Rural	Kitchen room	2	0	0	0	0	0	0	0	0	0	0	0	0	0	0	0
2019-07-10	2014	Morning	1	2	Rural	Living room	2	0	0	0	0	0	0	0	0	0	0	0	0	0	0	0
2019-07-10	2014	Morning	1	2	Rural	Bathroom	3	0	0	0	0	0	0	0	0	0	0	0	0	0	0	0
2019-07-10	2014	Morning	1	2	Rural	Bedroom	3	0	0	0	0	0	0	0	0	0	0	0	0	0	0	0
2019-07-10	2014	Morning	1	2	Rural	Kitchen room	3	0	0	0	0	0	0	0	0	0	0	0	0	0	0	0
2019-07-10	2014	Morning	1	2	Rural	Living room	3	0	0	0	0	0	0	0	0	0	0	0	0	0	0	0
2019-07-10	2015	Morning	2	2	Rural	Bathroom	1	5	2	3	0	3	0	0	0	0	0	0	0	0	0	0
2019-07-10	2015	Morning	2	2	Rural	Bedroom	1	0	0	0	0	0	0	0	0	0	0	0	0	0	0	0
2019-07-10	2015	Morning	2	2	Rural	Kitchen room	1	0	0	0	0	0	0	0	0	0	0	0	0	0	0	0
2019-07-10	2015	Morning	2	2	Rural	Living room	1	1	1	0	0	0	0	0	0	0	0	0	0	0	0	0
2019-07-10	2015	Morning	2	2	Rural	Bathroom	2	17	7	10	3	7	0	0	0	0	0	0	0	0	0	0
2019-07-10	2015	Morning	2	2	Rural	Living room	2	7	3	4	1	3	0	0	0	0	0	0	0	0	0	0
2019-07-10	2015	Morning	2	2	Rural	Bedroom	2	0	0	0	0	0	0	0	0	0	0	0	0	0	0	0
2019-07-10	2015	Morning	2	2	Rural	Kitchen room	2	0	0	0	0	0	0	0	0	0	0	0	0	0	0	0
2019-07-10	2015	Morning	2	2	Rural	Bathroom	3	0	0	0	0	0	0	0	0	0	0	0	0	0	0	0
2019-07-10	2015	Morning	2	2	Rural	Bedroom	3	0	0	0	0	0	0	0	0	0	0	0	0	0	0	0
2019-07-10	2015	Morning	2	2	Rural	Kitchen room	3	0	0	0	0	0	0	0	0	0	0	0	0	0	0	0
2019-07-10	2015	Morning	2	2	Rural	Living room	3	0	0	0	0	0	1	0	1	1	0	0	0	0	0	0
2019-07-11	2016	Morning	1	2	Rural	Bathroom	1	0	0	0	0	0	0	0	0	0	0	0	0	0	0	0
2019-07-11	2016	Morning	1	2	Rural	Bedroom	1	4	4	0	0	0	0	0	0	0	0	0	0	0	0	0
2019-07-11	2016	Morning	1	2	Rural	Kitchen room	1	0	0	0	0	0	0	0	0	0	0	0	0	0	0	0
2019-07-11	2016	Morning	1	2	Rural	Living room	1	0	0	0	0	0	0	0	0	0	0	2	0	2	2	0
2019-07-11	2016	Morning	1	2	Rural	Bathroom	2	0	0	0	0	0	0	0	0	0	0	0	0	0	0	0
2019-07-11	2016	Morning	1	2	Rural	Bedroom	2	0	0	0	0	0	0	0	0	0	0	0	0	0	0	0
2019-07-11	2016	Morning	1	2	Rural	Kitchen room	2	0	0	0	0	0	0	0	0	0	0	2	2	0	0	0
2019-07-11	2016	Morning	1	2	Rural	Living room	2	1	1	0	0	0	0	0	0	0	0	0	0	0	0	0
2019-07-11	2016	Morning	1	2	Rural	Bathroom	3	0	0	0	0	0	1	1	0	0	0	0	0	0	0	0
2019-07-11	2016	Morning	1	2	Rural	Bedroom	3	2	2	0	0	0	0	0	0	0	0	0	0	0	0	0
2019-07-11	2016	Morning	1	2	Rural	Kitchen room	3	0	0	0	0	0	0	0	0	0	0	1	1	0	0	0
2019-07-11	2016	Morning	1	2	Rural	Living room	3	0	0	0	0	0	0	0	0	0	0	0	0	0	0	0
2019-07-11	2017	Morning	2	2	Rural	Bedroom	1	7	2	5	2	3	0	0	0	0	0	0	0	0	0	0
2019-07-11	2017	Morning	2	2	Rural	Bathroom	1	0	0	0	0	0	0	0	0	0	0	5	5	0	0	0
2019-07-11	2017	Morning	2	2	Rural	Kitchen room	1	0	0	0	0	0	0	0	0	0	0	0	0	0	0	0
2019-07-11	2017	Morning	2	2	Rural	Living room	1	0	0	0	0	0	0	0	0	0	0	0	0	0	0	0
2019-07-11	2017	Morning	2	2	Rural	Bathroom	2	0	0	0	0	0	0	0	0	0	0	0	0	0	0	0
2019-07-11	2017	Morning	2	2	Rural	Bedroom	2	0	0	0	0	0	0	0	0	0	0	0	0	0	0	0
2019-07-11	2017	Morning	2	2	Rural	Kitchen room	2	0	0	0	0	0	0	0	0	0	0	0	0	0	0	0
2019-07-11	2017	Morning	2	2	Rural	Living room	2	0	0	0	0	0	0	0	0	0	0	2	2	0	0	0
2019-07-11	2017	Morning	2	2	Rural	Bathroom	3	0	0	0	0	0	0	0	0	0	0	0	0	0	0	0
2019-07-11	2017	Morning	2	2	Rural	Bedroom	3	0	0	0	0	0	0	0	0	0	0	0	0	0	0	0
2019-07-11	2017	Morning	2	2	Rural	Kitchen room	3	0	0	0	0	0	0	0	0	0	0	0	0	0	0	0
2019-07-11	2017	Morning	2	2	Rural	Living room	3	0	0	0	0	0	0	0	0	0	0	0	0	0	0	0
2019-07-12	2018	Afternoon	3	2	Rural	Bathroom	1	1	0	1	0	1	0	0	0	0	0	0	0	0	0	0
2019-07-12	2018	Afternoon	3	2	Rural	Living room	1	4	0	4	3	1	0	0	0	0	0	0	0	0	0	0
2019-07-12	2018	Afternoon	3	2	Rural	Bedroom	1	0	0	0	0	0	1	0	1	0	1	0	0	0	0	0
2019-07-12	2018	Afternoon	3	2	Rural	Kitchen room	1	0	0	0	0	0	0	0	0	0	0	2	2	0	0	0
2019-07-12	2018	Afternoon	3	2	Rural	Bedroom	2	4	0	4	2	2	0	0	0	0	0	3	3	0	0	0
2019-07-12	2018	Afternoon	3	2	Rural	Bathroom	2	1	0	1	1	0	0	0	0	0	0	0	0	0	0	0
2019-07-12	2018	Afternoon	3	2	Rural	Kitchen room	2	0	0	0	0	0	0	0	0	0	0	0	0	0	0	0
2019-07-12	2018	Afternoon	3	2	Rural	Living room	2	0	0	0	0	0	0	0	0	0	0	0	0	0	0	0
2019-07-12	2018	Afternoon	3	2	Rural	Bathroom	3	0	0	0	0	0	0	0	0	0	0	0	0	0	0	0
2019-07-12	2018	Afternoon	3	2	Rural	Bedroom	3	0	0	0	0	0	0	0	0	0	0	1	1	0	0	0
2019-07-12	2018	Afternoon	3	2	Rural	Kitchen room	3	0	0	0	0	0	0	0	0	0	0	0	0	0	0	0
2019-07-12	2018	Afternoon	3	2	Rural	Living room	3	1	1	0	0	0	0	0	0	0	0	0	0	0	0	0
2019-07-12	2019	Afternoon	4	2	Rural	Bedroom	1	5	0	5	3	2	0	0	0	0	0	0	0	0	0	0
2019-07-12	2019	Afternoon	4	2	Rural	Bathroom	1	0	0	0	0	0	0	0	0	0	0	0	0	0	0	0
2019-07-12	2019	Afternoon	4	2	Rural	Kitchen room	1	0	0	0	0	0	0	0	0	0	0	0	0	0	0	0
2019-07-12	2019	Afternoon	4	2	Rural	Living room	1	0	0	0	0	0	0	0	0	0	0	0	0	0	0	0
2019-07-12	2019	Afternoon	4	2	Rural	Bathroom	2	13	5	8	3	5	0	0	0	0	0	5	0	5	4	1
2019-07-12	2019	Afternoon	4	2	Rural	Bedroom	2	2	1	1	0	1	0	0	0	0	0	5	0	5	4	1
2019-07-12	2019	Afternoon	4	2	Rural	Kitchen room	2	0	0	0	0	0	0	0	0	0	0	3	3	0	0	0
2019-07-12	2019	Afternoon	4	2	Rural	Living room	2	0	0	0	0	0	0	0	0	0	0	0	0	0	0	0
2019-07-12	2019	Afternoon	4	2	Rural	Bedroom	3	1	0	1	0	1	0	0	0	0	0	0	0	0	0	0
2019-07-12	2019	Afternoon	4	2	Rural	Bathroom	3	0	0	0	0	0	0	0	0	0	0	0	0	0	0	0
2019-07-12	2019	Afternoon	4	2	Rural	Kitchen room	3	0	0	0	0	0	0	0	0	0	0	0	0	0	0	0
2019-07-12	2019	Afternoon	4	2	Rural	Living room	3	0	0	0	0	0	0	0	0	0	0	0	0	0	0	0
2019-07-15	2020	Afternoon	3	2	Rural	Bathroom	1	2	1	1	1	0	0	0	0	0	0	0	0	0	0	0
2019-07-15	2020	Afternoon	3	2	Rural	Bedroom	1	0	0	0	0	0	0	0	0	0	0	0	0	0	0	0
2019-07-15	2020	Afternoon	3	2	Rural	Kitchen room	1	0	0	0	0	0	0	0	0	0	0	0	0	0	0	0
2019-07-15	2020	Afternoon	3	2	Rural	Living room	1	0	0	0	0	0	0	0	0	0	0	0	0	0	0	0
2019-07-15	2020	Afternoon	3	2	Rural	Bedroom	2	3	0	3	0	3	0	0	0	0	0	0	0	0	0	0
2019-07-15	2020	Afternoon	3	2	Rural	Living room	2	4	0	4	2	2	0	0	0	0	0	0	0	0	0	0
2019-07-15	2020	Afternoon	3	2	Rural	Bathroom	2	0	0	0	0	0	0	0	0	0	0	0	0	0	0	0
2019-07-15	2020	Afternoon	3	2	Rural	Kitchen room	2	0	0	0	0	0	0	0	0	0	0	0	0	0	0	0
2019-07-15	2020	Afternoon	3	2	Rural	Bathroom	3	0	0	0	0	0	0	0	0	0	0	0	0	0	0	0
2019-07-15	2020	Afternoon	3	2	Rural	Bedroom	3	0	0	0	0	0	0	0	0	0	0	0	0	0	0	0
2019-07-15	2020	Afternoon	3	2	Rural	Kitchen room	3	0	0	0	0	0	0	0	0	0	0	0	0	0	0	0
2019-07-15	2020	Afternoon	3	2	Rural	Living room	3	0	0	0	0	0	0	0	0	0	0	0	0	0	0	0
2019-07-15	2021	Afternoon	4	2	Rural	Living room	1	4	1	3	0	3	0	0	0	0	0	0	0	0	0	0
2019-07-15	2021	Afternoon	4	2	Rural	Bathroom	1	0	0	0	0	0	0	0	0	0	0	0	0	0	0	0
2019-07-15	2021	Afternoon	4	2	Rural	Bedroom	1	0	0	0	0	0	0	0	0	0	0	0	0	0	0	0
2019-07-15	2021	Afternoon	4	2	Rural	Kitchen room	1	0	0	0	0	0	0	0	0	0	0	0	0	0	0	0
2019-07-15	2021	Afternoon	4	2	Rural	Bathroom	2	0	0	0	0	0	0	0	0	0	0	0	0	0	0	0
2019-07-15	2021	Afternoon	4	2	Rural	Bedroom	2	0	0	0	0	0	0	0	0	0	0	0	0	0	0	0
2019-07-15	2021	Afternoon	4	2	Rural	Kitchen room	2	0	0	0	0	0	0	0	0	0	0	0	0	0	0	0
2019-07-15	2021	Afternoon	4	2	Rural	Living room	2	0	0	0	0	0	0	0	0	0	0	0	0	0	0	0
2019-07-15	2021	Afternoon	4	2	Rural	Bathroom	3	0	0	0	0	0	0	0	0	0	0	0	0	0	0	0
2019-07-15	2021	Afternoon	4	2	Rural	Bedroom	3	0	0	0	0	0	0	0	0	0	0	0	0	0	0	0
2019-07-15	2021	Afternoon	4	2	Rural	Kitchen room	3	0	0	0	0	0	0	0	0	0	0	0	0	0	0	0
2019-07-15	2021	Afternoon	4	2	Rural	Living room	3	0	0	0	0	0	0	0	0	0	0	0	0	0	0	0
2019-07-16	2022	Afternoon	3	2	Rural	Bathroom	1	0	0	0	0	0	0	0	0	0	0	0	0	0	0	0
2019-07-16	2022	Afternoon	3	2	Rural	Bedroom	1	0	0	0	0	0	0	0	0	0	0	0	0	0	0	0
2019-07-16	2022	Afternoon	3	2	Rural	Kitchen room	1	0	0	0	0	0	0	0	0	0	0	0	0	0	0	0
2019-07-16	2022	Afternoon	3	2	Rural	Living room	1	3	2	1	1	0	0	0	0	0	0	0	0	0	0	0
2019-07-16	2022	Afternoon	3	2	Rural	Living room	2	2	0	2	0	2	0	0	0	0	0	0	0	0	0	0
2019-07-16	2022	Afternoon	3	2	Rural	Bathroom	2	2	2	0	0	0	0	0	0	0	0	0	0	0	0	0
2019-07-16	2022	Afternoon	3	2	Rural	Bedroom	2	2	1	1	1	0	0	0	0	0	0	1	0	1	1	0
2019-07-16	2022	Afternoon	3	2	Rural	Kitchen room	2	0	0	0	0	0	0	0	0	0	0	0	0	0	0	0
2019-07-16	2022	Afternoon	3	2	Rural	Living room	3	1	0	1	0	1	0	0	0	0	0	0	0	0	0	0
2019-07-16	2022	Afternoon	3	2	Rural	Bathroom	3	0	0	0	0	0	0	0	0	0	0	0	0	0	0	0
2019-07-16	2022	Afternoon	3	2	Rural	Bedroom	3	0	0	0	0	0	0	0	0	0	0	0	0	0	0	0
2019-07-16	2022	Afternoon	3	2	Rural	Kitchen room	3	0	0	0	0	0	0	0	0	0	0	0	0	0	0	0
2019-07-17	2023	Afternoon	4	2	Rural	Bathroom	1	0	0	0	0	0	0	0	0	0	0	0	0	0	0	0
2019-07-17	2023	Afternoon	4	2	Rural	Bedroom	1	0	0	0	0	0	0	0	0	0	0	0	0	0	0	0
2019-07-17	2023	Afternoon	4	2	Rural	Kitchen room	1	0	0	0	0	0	0	0	0	0	0	0	0	0	0	0
2019-07-17	2023	Afternoon	4	2	Rural	Living room	1	0	0	0	0	0	0	0	0	0	0	0	0	0	0	0
2019-07-17	2023	Afternoon	4	2	Rural	Bathroom	2	2	0	2	0	2	0	0	0	0	0	3	0	3	3	0
2019-07-17	2023	Afternoon	4	2	Rural	Bedroom	2	0	0	0	0	0	0	0	0	0	0	0	0	0	0	0
2019-07-17	2023	Afternoon	4	2	Rural	Kitchen room	2	0	0	0	0	0	0	0	0	0	0	0	0	0	0	0
2019-07-17	2023	Afternoon	4	2	Rural	Living room	2	0	0	0	0	0	0	0	0	0	0	0	0	0	0	0
2019-07-17	2023	Afternoon	4	2	Rural	Bathroom	3	1	1	0	0	0	0	0	0	0	0	0	0	0	0	0
2019-07-17	2023	Afternoon	4	2	Rural	Bedroom	3	0	0	0	0	0	0	0	0	0	0	0	0	0	0	0
2019-07-17	2023	Afternoon	4	2	Rural	Kitchen room	3	0	0	0	0	0	0	0	0	0	0	0	0	0	0	0
2019-07-17	2023	Afternoon	4	2	Rural	Living room	3	0	0	0	0	0	0	0	0	0	0	0	0	0	0	0
2019-07-17	2024	Afternoon	3	2	Rural	Bathroom	1	0	0	0	0	0	0	0	0	0	0	0	0	0	0	0
2019-07-17	2024	Afternoon	3	2	Rural	Bedroom	1	0	0	0	0	0	0	0	0	0	0	1	1	0	0	0
2019-07-17	2024	Afternoon	3	2	Rural	Kitchen room	1	0	0	0	0	0	0	0	0	0	0	0	0	0	0	0
2019-07-17	2024	Afternoon	3	2	Rural	Living room	1	0	0	0	0	0	0	0	0	0	0	0	0	0	0	0
2019-07-17	2024	Afternoon	3	2	Rural	Living room	2	2	0	2	1	1	0	0	0	0	0	0	0	0	0	0
2019-07-17	2024	Afternoon	3	2	Rural	Bathroom	2	0	0	0	0	0	0	0	0	0	0	0	0	0	0	0
2019-07-17	2024	Afternoon	3	2	Rural	Bedroom	2	4	4	0	0	0	0	0	0	0	0	0	0	0	0	0
2019-07-17	2024	Afternoon	3	2	Rural	Kitchen room	2	0	0	0	0	0	0	0	0	0	0	0	0	0	0	0
2019-07-17	2024	Afternoon	3	2	Rural	Bathroom	3	0	0	0	0	0	0	0	0	0	0	0	0	0	0	0
2019-07-17	2024	Afternoon	3	2	Rural	Bedroom	3	0	0	0	0	0	0	0	0	0	0	0	0	0	0	0
2019-07-17	2024	Afternoon	3	2	Rural	Kitchen room	3	0	0	0	0	0	0	0	0	0	0	0	0	0	0	0
2019-07-17	2024	Afternoon	3	2	Rural	Living room	3	0	0	0	0	0	0	0	0	0	0	0	0	0	0	0
2019-07-18	2025	Afternoon	4	2	Rural	Bathroom	1	0	0	0	0	0	0	0	0	0	0	0	0	0	0	0
2019-07-18	2025	Afternoon	4	2	Rural	Bedroom	1	0	0	0	0	0	0	0	0	0	0	0	0	0	0	0
2019-07-18	2025	Afternoon	4	2	Rural	Kitchen room	1	0	0	0	0	0	0	0	0	0	0	0	0	0	0	0
2019-07-18	2025	Afternoon	4	2	Rural	Living room	1	0	0	0	0	0	0	0	0	0	0	0	0	0	0	0
2019-07-18	2025	Afternoon	4	2	Rural	Bathroom	2	0	0	0	0	0	0	0	0	0	0	0	0	0	0	0
2019-07-18	2025	Afternoon	4	2	Rural	Bedroom	2	0	0	0	0	0	0	0	0	0	0	0	0	0	0	0
2019-07-18	2025	Afternoon	4	2	Rural	Kitchen room	2	0	0	0	0	0	0	0	0	0	0	0	0	0	0	0
2019-07-18	2025	Afternoon	4	2	Rural	Living room	2	0	0	0	0	0	0	0	0	0	0	0	0	0	0	0
2019-07-18	2025	Afternoon	4	2	Rural	Bathroom	3	1	1	0	0	0	0	0	0	0	0	0	0	0	0	0
2019-07-18	2025	Afternoon	4	2	Rural	Bedroom	3	0	0	0	0	0	0	0	0	0	0	0	0	0	0	0
2019-07-18	2025	Afternoon	4	2	Rural	Kitchen room	3	0	0	0	0	0	0	0	0	0	0	0	0	0	0	0
2019-07-18	2025	Afternoon	4	2	Rural	Living room	3	0	0	0	0	0	0	0	0	0	0	0	0	0	0	0
2019-07-02	2026	Afternoon	3	2	Rural	Bedroom	1	2	0	2	1	1	0	0	0	0	0	0	0	0	0	0
2019-07-02	2026	Afternoon	3	2	Rural	Bathroom	1	0	0	0	0	0	0	0	0	0	0	0	0	0	0	0
2019-07-02	2026	Afternoon	3	2	Rural	Kitchen room	1	0	0	0	0	0	0	0	0	0	0	0	0	0	0	0
2019-07-02	2026	Afternoon	3	2	Rural	Living room	1	0	0	0	0	0	0	0	0	0	0	1	0	1	1	0
2019-07-02	2026	Afternoon	3	2	Rural	Bedroom	2	11	5	6	2	4	0	0	0	0	0	0	0	0	0	0
2019-07-02	2026	Afternoon	3	2	Rural	Bathroom	2	0	0	0	0	0	0	0	0	0	0	0	0	0	0	0
2019-07-02	2026	Afternoon	3	2	Rural	Kitchen room	2	0	0	0	0	0	0	0	0	0	0	0	0	0	0	0
2019-07-02	2026	Afternoon	3	2	Rural	Living room	2	0	0	0	0	0	0	0	0	0	0	0	0	0	0	0
2019-07-02	2026	Afternoon	3	2	Rural	Bathroom	3	0	0	0	0	0	0	0	0	0	0	0	0	0	0	0
2019-07-02	2026	Afternoon	3	2	Rural	Bedroom	3	0	0	0	0	0	0	0	0	0	0	0	0	0	0	0
2019-07-02	2026	Afternoon	3	2	Rural	Kitchen room	3	0	0	0	0	0	0	0	0	0	0	0	0	0	0	0
2019-07-02	2026	Afternoon	3	2	Rural	Living room	3	0	0	0	0	0	0	0	0	0	0	0	0	0	0	0
2019-07-02	2027	Afternoon	4	2	Rural	Bathroom	1	0	0	0	0	0	0	0	0	0	0	0	0	0	0	0
2019-07-02	2027	Afternoon	4	2	Rural	Bedroom	1	0	0	0	0	0	0	0	0	0	0	2	2	0	0	0
2019-07-02	2027	Afternoon	4	2	Rural	Kitchen room	1	0	0	0	0	0	0	0	0	0	0	0	0	0	0	0
2019-07-02	2027	Afternoon	4	2	Rural	Living room	1	2	2	0	0	0	0	0	0	0	0	0	0	0	0	0
2019-07-02	2027	Afternoon	4	2	Rural	Bathroom	2	0	0	0	0	0	0	0	0	0	0	0	0	0	0	0
2019-07-02	2027	Afternoon	4	2	Rural	Bedroom	2	0	0	0	0	0	0	0	0	0	0	0	0	0	0	0
2019-07-02	2027	Afternoon	4	2	Rural	Kitchen room	2	0	0	0	0	0	0	0	0	0	0	0	0	0	0	0
2019-07-02	2027	Afternoon	4	2	Rural	Living room	2	0	0	0	0	0	0	0	0	0	0	0	0	0	0	0
2019-07-02	2027	Afternoon	4	2	Rural	Bathroom	3	0	0	0	0	0	0	0	0	0	0	0	0	0	0	0
2019-07-02	2027	Afternoon	4	2	Rural	Bedroom	3	0	0	0	0	0	0	0	0	0	0	0	0	0	0	0
2019-07-02	2027	Afternoon	4	2	Rural	Kitchen room	3	0	0	0	0	0	0	0	0	0	0	0	0	0	0	0
2019-07-02	2027	Afternoon	4	2	Rural	Living room	3	0	0	0	0	0	0	0	0	0	0	3	0	3	2	1
2019-07-03	2028	Afternoon	3	2	Rural	Bathroom	1	0	0	0	0	0	0	0	0	0	0	0	0	0	0	0
2019-07-03	2028	Afternoon	3	2	Rural	Bedroom	1	0	0	0	0	0	0	0	0	0	0	0	0	0	0	0
2019-07-03	2028	Afternoon	3	2	Rural	Kitchen room	1	0	0	0	0	0	0	0	0	0	0	0	0	0	0	0
2019-07-03	2028	Afternoon	3	2	Rural	Living room	1	0	0	0	0	0	0	0	0	0	0	4	4	0	0	0
2019-07-03	2028	Afternoon	3	2	Rural	Living room	2	1	0	1	0	1	0	0	0	0	0	0	0	0	0	0
2019-07-03	2028	Afternoon	3	2	Rural	Bathroom	2	0	0	0	0	0	0	0	0	0	0	3	0	3	3	0
2019-07-03	2028	Afternoon	3	2	Rural	Bedroom	2	0	0	0	0	0	0	0	0	0	0	5	0	5	4	1
2019-07-03	2028	Afternoon	3	2	Rural	Kitchen room	2	0	0	0	0	0	0	0	0	0	0	0	0	0	0	0
2019-07-03	2028	Afternoon	3	2	Rural	Bathroom	3	0	0	0	0	0	0	0	0	0	0	0	0	0	0	0
2019-07-03	2028	Afternoon	3	2	Rural	Bedroom	3	0	0	0	0	0	0	0	0	0	0	0	0	0	0	0
2019-07-03	2028	Afternoon	3	2	Rural	Kitchen room	3	0	0	0	0	0	0	0	0	0	0	0	0	0	0	0
2019-07-03	2028	Afternoon	3	2	Rural	Living room	3	0	0	0	0	0	0	0	0	0	0	0	0	0	0	0
2019-07-04	2029	Afternoon	4	2	Rural	Bathroom	1	0	0	0	0	0	0	0	0	0	0	7	7	0	0	0
2019-07-04	2029	Afternoon	4	2	Rural	Bedroom	1	1	1	0	0	0	0	0	0	0	0	0	0	0	0	0
2019-07-04	2029	Afternoon	4	2	Rural	Kitchen room	1	0	0	0	0	0	0	0	0	0	0	0	0	0	0	0
2019-07-04	2029	Afternoon	4	2	Rural	Living room	1	0	0	0	0	0	0	0	0	0	0	0	0	0	0	0
2019-07-04	2029	Afternoon	4	2	Rural	Bedroom	2	4	3	1	0	1	0	0	0	0	0	0	0	0	0	0
2019-07-04	2029	Afternoon	4	2	Rural	Bathroom	2	0	0	0	0	0	0	0	0	0	0	1	0	1	0	1
2019-07-04	2029	Afternoon	4	2	Rural	Kitchen room	2	0	0	0	0	0	0	0	0	0	0	0	0	0	0	0
2019-07-04	2029	Afternoon	4	2	Rural	Living room	2	0	0	0	0	0	0	0	0	0	0	0	0	0	0	0
2019-07-04	2029	Afternoon	4	2	Rural	Bathroom	3	0	0	0	0	0	0	0	0	0	0	1	1	0	0	0
2019-07-04	2029	Afternoon	4	2	Rural	Bedroom	3	0	0	0	0	0	0	0	0	0	0	0	0	0	0	0
2019-07-04	2029	Afternoon	4	2	Rural	Kitchen room	3	0	0	0	0	0	0	0	0	0	0	0	0	0	0	0
2019-07-04	2029	Afternoon	4	2	Rural	Living room	3	0	0	0	0	0	0	0	0	0	0	0	0	0	0	0
2019-07-04	2030	Afternoon	3	2	Rural	Bathroom	1	0	0	0	0	0	0	0	0	0	0	0	0	0	0	0
2019-07-04	2030	Afternoon	3	2	Rural	Bedroom	1	3	3	0	0	0	0	0	0	0	0	0	0	0	0	0
2019-07-04	2030	Afternoon	3	2	Rural	Kitchen room	1	0	0	0	0	0	0	0	0	0	0	0	0	0	0	0
2019-07-04	2030	Afternoon	3	2	Rural	Living room	1	0	0	0	0	0	0	0	0	0	0	0	0	0	0	0
2019-07-04	2030	Afternoon	3	2	Rural	Bathroom	2	2	1	1	0	1	0	0	0	0	0	0	0	0	0	0
2019-07-04	2030	Afternoon	3	2	Rural	Bedroom	2	2	0	2	1	1	0	0	0	0	0	0	0	0	0	0
2019-07-04	2030	Afternoon	3	2	Rural	Kitchen room	2	0	0	0	0	0	0	0	0	0	0	0	0	0	0	0
2019-07-04	2030	Afternoon	3	2	Rural	Living room	2	0	0	0	0	0	0	0	0	0	0	0	0	0	0	0
2019-07-04	2030	Afternoon	3	2	Rural	Bathroom	3	1	0	1	1	0	0	0	0	0	0	0	0	0	0	0
2019-07-04	2030	Afternoon	3	2	Rural	Bedroom	3	0	0	0	0	0	0	0	0	0	0	0	0	0	0	0
2019-07-04	2030	Afternoon	3	2	Rural	Kitchen room	3	0	0	0	0	0	0	0	0	0	0	0	0	0	0	0
2019-07-04	2030	Afternoon	3	2	Rural	Living room	3	0	0	0	0	0	0	0	0	0	0	0	0	0	0	0
2019-07-05	2031	Morning	1	2	Rural	Bathroom	1	4	0	4	1	3	0	0	0	0	0	0	0	0	0	0
2019-07-05	2031	Morning	1	2	Rural	Bedroom	1	2	0	2	1	1	0	0	0	0	0	0	0	0	0	0
2019-07-05	2031	Morning	1	2	Rural	Kitchen room	1	0	0	0	0	0	0	0	0	0	0	0	0	0	0	0
2019-07-05	2031	Morning	1	2	Rural	Living room	1	0	0	0	0	0	0	0	0	0	0	0	0	0	0	0
2019-07-05	2031	Morning	1	2	Rural	Kitchen room	2	1	0	1	0	1	0	0	0	0	0	0	0	0	0	0
2019-07-05	2031	Morning	1	2	Rural	Bathroom	2	0	0	0	0	0	0	0	0	0	0	0	0	0	0	0
2019-07-05	2031	Morning	1	2	Rural	Bedroom	2	4	4	0	0	0	0	0	0	0	0	0	0	0	0	0
2019-07-05	2031	Morning	1	2	Rural	Living room	2	0	0	0	0	0	0	0	0	0	0	0	0	0	0	0
2019-07-05	2031	Morning	1	2	Rural	Bathroom	3	0	0	0	0	0	0	0	0	0	0	0	0	0	0	0
2019-07-05	2031	Morning	1	2	Rural	Bedroom	3	0	0	0	0	0	0	0	0	0	0	0	0	0	0	0
2019-07-05	2031	Morning	1	2	Rural	Kitchen room	3	1	0	1	1	0	0	0	0	0	0	0	0	0	0	0
2019-07-05	2031	Morning	1	2	Rural	Living room	3	0	0	0	0	0	0	0	0	0	0	0	0	0	0	0
2019-07-05	2032	Morning	2	2	Rural	Bathroom	1	0	0	0	0	0	0	0	0	0	0	0	0	0	0	0
2019-07-05	2032	Morning	2	2	Rural	Bedroom	1	0	0	0	0	0	0	0	0	0	0	0	0	0	0	0
2019-07-05	2032	Morning	2	2	Rural	Kitchen room	1	0	0	0	0	0	0	0	0	0	0	0	0	0	0	0
2019-07-05	2032	Morning	2	2	Rural	Living room	1	0	0	0	0	0	0	0	0	0	0	0	0	0	0	0
2019-07-05	2032	Morning	2	2	Rural	Bathroom	2	11	6	5	4	1	0	0	0	0	0	1	0	1	1	0
2019-07-05	2032	Morning	2	2	Rural	Bedroom	2	0	0	0	0	0	0	0	0	0	0	0	0	0	0	0
2019-07-05	2032	Morning	2	2	Rural	Kitchen room	2	0	0	0	0	0	0	0	0	0	0	0	0	0	0	0
2019-07-05	2032	Morning	2	2	Rural	Living room	2	0	0	0	0	0	0	0	0	0	0	0	0	0	0	0
2019-07-05	2032	Morning	2	2	Rural	Bathroom	3	0	0	0	0	0	0	0	0	0	0	1	0	1	1	0
2019-07-05	2032	Morning	2	2	Rural	Bedroom	3	0	0	0	0	0	0	0	0	0	0	4	4	0	0	0
2019-07-05	2032	Morning	2	2	Rural	Kitchen room	3	0	0	0	0	0	0	0	0	0	0	0	0	0	0	0
2019-07-05	2032	Morning	2	2	Rural	Living room	3	0	0	0	0	0	0	0	0	0	0	0	0	0	0	0
2019-07-06	2033	Morning	1	2	Rural	Bathroom	1	0	0	0	0	0	0	0	0	0	0	0	0	0	0	0
2019-07-06	2033	Morning	1	2	Rural	Bedroom	1	0	0	0	0	0	0	0	0	0	0	2	0	2	2	0
2019-07-06	2033	Morning	1	2	Rural	Kitchen room	1	0	0	0	0	0	0	0	0	0	0	0	0	0	0	0
2019-07-06	2033	Morning	1	2	Rural	Living room	1	0	0	0	0	0	0	0	0	0	0	0	0	0	0	0
2019-07-06	2033	Morning	1	2	Rural	Bathroom	2	0	0	0	0	0	0	0	0	0	0	0	0	0	0	0
2019-07-06	2033	Morning	1	2	Rural	Bedroom	2	0	0	0	0	0	0	0	0	0	0	1	1	0	0	0
2019-07-06	2033	Morning	1	2	Rural	Kitchen room	2	0	0	0	0	0	0	0	0	0	0	0	0	0	0	0
2019-07-06	2033	Morning	1	2	Rural	Living room	2	0	0	0	0	0	0	0	0	0	0	0	0	0	0	0
2019-07-06	2033	Morning	1	2	Rural	Bathroom	3	0	0	0	0	0	0	0	0	0	0	0	0	0	0	0
2019-07-06	2033	Morning	1	2	Rural	Bedroom	3	1	1	0	0	0	0	0	0	0	0	0	0	0	0	0
2019-07-06	2033	Morning	1	2	Rural	Kitchen room	3	0	0	0	0	0	0	0	0	0	0	1	0	1	1	0
2019-07-06	2033	Morning	1	2	Rural	Living room	3	0	0	0	0	0	0	0	0	0	0	2	2	0	0	0
2019-07-08	2034	Morning	2	2	Rural	Bathroom	1	0	0	0	0	0	0	0	0	0	0	10	5	5	3	2
2019-07-08	2034	Morning	2	2	Rural	Bedroom	1	0	0	0	0	0	0	0	0	0	0	0	0	0	0	0
2019-07-08	2034	Morning	2	2	Rural	Kitchen room	1	0	0	0	0	0	0	0	0	0	0	0	0	0	0	0
2019-07-08	2034	Morning	2	2	Rural	Living room	1	0	0	0	0	0	0	0	0	0	0	0	0	0	0	0
2019-07-08	2034	Morning	2	2	Rural	Bathroom	2	0	0	0	0	0	0	0	0	0	0	1	0	1	1	0
2019-07-08	2034	Morning	2	2	Rural	Bedroom	2	0	0	0	0	0	0	0	0	0	0	0	0	0	0	0
2019-07-08	2034	Morning	2	2	Rural	Kitchen room	2	0	0	0	0	0	0	0	0	0	0	1	1	0	0	0
2019-07-08	2034	Morning	2	2	Rural	Living room	2	0	0	0	0	0	0	0	0	0	0	0	0	0	0	0
2019-07-08	2034	Morning	2	2	Rural	Bathroom	3	0	0	0	0	0	0	0	0	0	0	0	0	0	0	0
2019-07-08	2034	Morning	2	2	Rural	Bedroom	3	0	0	0	0	0	0	0	0	0	0	0	0	0	0	0
2019-07-08	2034	Morning	2	2	Rural	Kitchen room	3	0	0	0	0	0	0	0	0	0	0	0	0	0	0	0
2019-07-08	2034	Morning	2	2	Rural	Living room	3	0	0	0	0	0	0	0	0	0	0	2	2	0	0	0
2019-07-08	2035	Morning	1	2	Rural	Bathroom	1	1	1	0	0	0	0	0	0	0	0	0	0	0	0	0
2019-07-08	2035	Morning	1	2	Rural	Bedroom	1	0	0	0	0	0	0	0	0	0	0	0	0	0	0	0
2019-07-08	2035	Morning	1	2	Rural	Kitchen room	1	0	0	0	0	0	0	0	0	0	0	0	0	0	0	0
2019-07-08	2035	Morning	1	2	Rural	Living room	1	0	0	0	0	0	0	0	0	0	0	0	0	0	0	0
2019-07-08	2035	Morning	1	2	Rural	Bathroom	2	1	1	0	0	0	0	0	0	0	0	0	0	0	0	0
2019-07-08	2035	Morning	1	2	Rural	Bedroom	2	0	0	0	0	0	0	0	0	0	0	0	0	0	0	0
2019-07-08	2035	Morning	1	2	Rural	Kitchen room	2	0	0	0	0	0	0	0	0	0	0	0	0	0	0	0
2019-07-08	2035	Morning	1	2	Rural	Living room	2	0	0	0	0	0	0	0	0	0	0	0	0	0	0	0
2019-07-08	2035	Morning	1	2	Rural	Bathroom	3	0	0	0	0	0	0	0	0	0	0	0	0	0	0	0
2019-07-08	2035	Morning	1	2	Rural	Bedroom	3	0	0	0	0	0	0	0	0	0	0	2	2	0	0	0
2019-07-08	2035	Morning	1	2	Rural	Kitchen room	3	0	0	0	0	0	0	0	0	0	0	0	0	0	0	0
2019-07-08	2035	Morning	1	2	Rural	Living room	3	0	0	0	0	0	0	0	0	0	0	0	0	0	0	0
2019-07-09	2036	Morning	2	2	Rural	Bathroom	1	0	0	0	0	0	0	0	0	0	0	0	0	0	0	0
2019-07-09	2036	Morning	2	2	Rural	Bedroom	1	0	0	0	0	0	0	0	0	0	0	27	0	27	15	12
2019-07-09	2036	Morning	2	2	Rural	Kitchen room	1	0	0	0	0	0	0	0	0	0	0	0	0	0	0	0
2019-07-09	2036	Morning	2	2	Rural	Living room	1	0	0	0	0	0	0	0	0	0	0	0	0	0	0	0
2019-07-09	2036	Morning	2	2	Rural	Bathroom	2	0	0	0	0	0	0	0	0	0	0	0	0	0	0	0
2019-07-09	2036	Morning	2	2	Rural	Bedroom	2	0	0	0	0	0	0	0	0	0	0	0	0	0	0	0
2019-07-09	2036	Morning	2	2	Rural	Kitchen room	2	0	0	0	0	0	0	0	0	0	0	0	0	0	0	0
2019-07-09	2036	Morning	2	2	Rural	Living room	2	6	3	3	3	0	0	0	0	0	0	0	0	0	0	0
2019-07-09	2036	Morning	2	2	Rural	Bathroom	3	0	0	0	0	0	0	0	0	0	0	0	0	0	0	0
2019-07-09	2036	Morning	2	2	Rural	Bedroom	3	0	0	0	0	0	0	0	0	0	0	0	0	0	0	0
2019-07-09	2036	Morning	2	2	Rural	Kitchen room	3	0	0	0	0	0	0	0	0	0	0	2	2	0	0	0
2019-07-09	2036	Morning	2	2	Rural	Living room	3	0	0	0	0	0	0	0	0	0	0	0	0	0	0	0
2019-07-09	2037	Morning	1	2	Rural	Bathroom	1	0	0	0	0	0	0	0	0	0	0	0	0	0	0	0
2019-07-09	2037	Morning	1	2	Rural	Bedroom	1	0	0	0	0	0	0	0	0	0	0	0	0	0	0	0
2019-07-09	2037	Morning	1	2	Rural	Kitchen room	1	0	0	0	0	0	0	0	0	0	0	0	0	0	0	0
2019-07-09	2037	Morning	1	2	Rural	Living room	1	0	0	0	0	0	0	0	0	0	0	1	1	0	0	0
2019-07-09	2037	Morning	1	2	Rural	Bathroom	2	0	0	0	0	0	0	0	0	0	0	0	0	0	0	0
2019-07-09	2037	Morning	1	2	Rural	Bedroom	2	0	0	0	0	0	0	0	0	0	0	2	0	2	1	1
2019-07-09	2037	Morning	1	2	Rural	Kitchen room	2	0	0	0	0	0	0	0	0	0	0	0	0	0	0	0
2019-07-09	2037	Morning	1	2	Rural	Living room	2	0	0	0	0	0	0	0	0	0	0	0	0	0	0	0
2019-07-09	2037	Morning	1	2	Rural	Bathroom	3	0	0	0	0	0	0	0	0	0	0	0	0	0	0	0
2019-07-09	2037	Morning	1	2	Rural	Bedroom	3	0	0	0	0	0	0	0	0	0	0	0	0	0	0	0
2019-07-09	2037	Morning	1	2	Rural	Kitchen room	3	0	0	0	0	0	0	0	0	0	0	0	0	0	0	0
2019-07-09	2037	Morning	1	2	Rural	Living room	3	0	0	0	0	0	0	0	0	0	0	3	3	0	0	0
2019-07-10	2038	Morning	2	2	Rural	Bathroom	1	0	0	0	0	0	0	0	0	0	0	0	0	0	0	0
2019-07-10	2038	Morning	2	2	Rural	Bedroom	1	0	0	0	0	0	0	0	0	0	0	0	0	0	0	0
2019-07-10	2038	Morning	2	2	Rural	Kitchen room	1	0	0	0	0	0	0	0	0	0	0	0	0	0	0	0
2019-07-10	2038	Morning	2	2	Rural	Living room	1	0	0	0	0	0	0	0	0	0	0	0	0	0	0	0
2019-07-10	2038	Morning	2	2	Rural	Bedroom	2	5	2	3	1	2	0	0	0	0	0	0	0	0	0	0
2019-07-10	2038	Morning	2	2	Rural	Bathroom	2	0	0	0	0	0	0	0	0	0	0	0	0	0	0	0
2019-07-10	2038	Morning	2	2	Rural	Kitchen room	2	0	0	0	0	0	0	0	0	0	0	4	4	0	0	0
2019-07-10	2038	Morning	2	2	Rural	Living room	2	0	0	0	0	0	0	0	0	0	0	0	0	0	0	0
2019-07-10	2038	Morning	2	2	Rural	Bathroom	3	0	0	0	0	0	0	0	0	0	0	0	0	0	0	0
2019-07-10	2038	Morning	2	2	Rural	Bedroom	3	1	0	1	1	0	0	0	0	0	0	0	0	0	0	0
2019-07-10	2038	Morning	2	2	Rural	Kitchen room	3	0	0	0	0	0	0	0	0	0	0	0	0	0	0	0
2019-07-10	2038	Morning	2	2	Rural	Living room	3	0	0	0	0	0	0	0	0	0	0	0	0	0	0	0
2019-07-10	2039	Morning	1	2	Rural	Bathroom	1	0	0	0	0	0	0	0	0	0	0	1	0	1	1	0
2019-07-10	2039	Morning	1	2	Rural	Bedroom	1	0	0	0	0	0	0	0	0	0	0	0	0	0	0	0
2019-07-10	2039	Morning	1	2	Rural	Kitchen room	1	0	0	0	0	0	0	0	0	0	0	0	0	0	0	0
2019-07-10	2039	Morning	1	2	Rural	Living room	1	0	0	0	0	0	0	0	0	0	0	0	0	0	0	0
2019-07-10	2039	Morning	1	2	Rural	Bathroom	2	5	2	3	0	3	0	0	0	0	0	3	0	3	3	0
2019-07-10	2039	Morning	1	2	Rural	Bedroom	2	3	3	0	0	0	0	0	0	0	0	0	0	0	0	0
2019-07-10	2039	Morning	1	2	Rural	Kitchen room	2	0	0	0	0	0	0	0	0	0	0	0	0	0	0	0
2019-07-10	2039	Morning	1	2	Rural	Living room	2	0	0	0	0	0	0	0	0	0	0	0	0	0	0	0
2019-07-10	2039	Morning	1	2	Rural	Bathroom	3	0	0	0	0	0	0	0	0	0	0	0	0	0	0	0
2019-07-10	2039	Morning	1	2	Rural	Bedroom	3	0	0	0	0	0	0	0	0	0	0	4	2	2	2	0
2019-07-10	2039	Morning	1	2	Rural	Kitchen room	3	0	0	0	0	0	0	0	0	0	0	0	0	0	0	0
2019-07-10	2039	Morning	1	2	Rural	Living room	3	0	0	0	0	0	0	0	0	0	0	0	0	0	0	0
2019-07-11	2040	Morning	2	2	Rural	Bathroom	1	0	0	0	0	0	0	0	0	0	0	2	2	0	0	0
2019-07-11	2040	Morning	2	2	Rural	Bedroom	1	0	0	0	0	0	0	0	0	0	0	0	0	0	0	0
2019-07-11	2040	Morning	2	2	Rural	Kitchen room	1	0	0	0	0	0	0	0	0	0	0	0	0	0	0	0
2019-07-11	2040	Morning	2	2	Rural	Living room	1	0	0	0	0	0	0	0	0	0	0	3	3	0	0	0
2019-07-11	2040	Morning	2	2	Rural	Bedroom	2	3	1	2	0	2	0	0	0	0	0	0	0	0	0	0
2019-07-11	2040	Morning	2	2	Rural	Bathroom	2	1	1	0	0	0	0	0	0	0	0	3	0	3	3	0
2019-07-11	2040	Morning	2	2	Rural	Kitchen room	2	0	0	0	0	0	0	0	0	0	0	0	0	0	0	0
2019-07-11	2040	Morning	2	2	Rural	Living room	2	0	0	0	0	0	0	0	0	0	0	1	1	0	0	0
2019-07-11	2040	Morning	2	2	Rural	Bathroom	3	0	0	0	0	0	0	0	0	0	0	0	0	0	0	0
2019-07-11	2040	Morning	2	2	Rural	Bedroom	3	0	0	0	0	0	0	0	0	0	0	0	0	0	0	0
2019-07-11	2040	Morning	2	2	Rural	Kitchen room	3	0	0	0	0	0	0	0	0	0	0	0	0	0	0	0
2019-07-11	2040	Morning	2	2	Rural	Living room	3	0	0	0	0	0	0	0	0	0	0	2	2	0	0	0
2019-07-12	2041	Morning	1	2	Rural	Bathroom	1	4	2	2	0	2	0	0	0	0	0	1	1	0	0	0
2019-07-12	2041	Morning	1	2	Rural	Bedroom	1	0	0	0	0	0	0	0	0	0	0	8	0	8	3	5
2019-07-12	2041	Morning	1	2	Rural	Kitchen room	1	0	0	0	0	0	0	0	0	0	0	1	1	0	0	0
2019-07-12	2041	Morning	1	2	Rural	Living room	1	0	0	0	0	0	0	0	0	0	0	0	0	0	0	0
2019-07-12	2041	Morning	1	2	Rural	Bedroom	2	28	18	10	6	4	0	0	0	0	0	3	3	0	0	0
2019-07-12	2041	Morning	1	2	Rural	Bathroom	2	1	1	0	0	0	0	0	0	0	0	0	0	0	0	0
2019-07-12	2041	Morning	1	2	Rural	Kitchen room	2	0	0	0	0	0	0	0	0	0	0	0	0	0	0	0
2019-07-12	2041	Morning	1	2	Rural	Living room	2	0	0	0	0	0	0	0	0	0	0	0	0	0	0	0
2019-07-12	2041	Morning	1	2	Rural	Bathroom	3	0	0	0	0	0	0	0	0	0	0	0	0	0	0	0
2019-07-12	2041	Morning	1	2	Rural	Bedroom	3	0	0	0	0	0	0	0	0	0	0	0	0	0	0	0
2019-07-12	2041	Morning	1	2	Rural	Kitchen room	3	0	0	0	0	0	0	0	0	0	0	0	0	0	0	0
2019-07-12	2041	Morning	1	2	Rural	Living room	3	0	0	0	0	0	0	0	0	0	0	1	1	0	0	0
2019-07-12	2042	Morning	2	2	Rural	Bathroom	1	0	0	0	0	0	0	0	0	0	0	0	0	0	0	0
2019-07-12	2042	Morning	2	2	Rural	Bedroom	1	0	0	0	0	0	0	0	0	0	0	0	0	0	0	0
2019-07-12	2042	Morning	2	2	Rural	Kitchen room	1	0	0	0	0	0	0	0	0	0	0	0	0	0	0	0
2019-07-12	2042	Morning	2	2	Rural	Living room	1	0	0	0	0	0	0	0	0	0	0	0	0	0	0	0
2019-07-12	2042	Morning	2	2	Rural	Bathroom	2	0	0	0	0	0	0	0	0	0	0	0	0	0	0	0
2019-07-12	2042	Morning	2	2	Rural	Bedroom	2	0	0	0	0	0	0	0	0	0	0	2	0	2	2	0
2019-07-12	2042	Morning	2	2	Rural	Kitchen room	2	0	0	0	0	0	0	0	0	0	0	0	0	0	0	0
2019-07-12	2042	Morning	2	2	Rural	Living room	2	0	0	0	0	0	0	0	0	0	0	2	2	0	0	0
2019-07-12	2042	Morning	2	2	Rural	Bathroom	3	0	0	0	0	0	0	0	0	0	0	0	0	0	0	0
2019-07-12	2042	Morning	2	2	Rural	Bedroom	3	0	0	0	0	0	0	0	0	0	0	0	0	0	0	0
2019-07-12	2042	Morning	2	2	Rural	Kitchen room	3	0	0	0	0	0	0	0	0	0	0	0	0	0	0	0
2019-07-12	2042	Morning	2	2	Rural	Living room	3	0	0	0	0	0	0	0	0	0	0	0	0	0	0	0
2019-07-15	2043	Morning	1	2	Rural	Bathroom	1	0	0	0	0	0	0	0	0	0	0	1	1	0	0	0
2019-07-15	2043	Morning	1	2	Rural	Bedroom	1	0	0	0	0	0	0	0	0	0	0	0	0	0	0	0
2019-07-15	2043	Morning	1	2	Rural	Kitchen room	1	0	0	0	0	0	0	0	0	0	0	0	0	0	0	0
2019-07-15	2043	Morning	1	2	Rural	Living room	1	0	0	0	0	0	0	0	0	0	0	0	0	0	0	0
2019-07-15	2043	Morning	1	2	Rural	Bedroom	2	6	2	4	1	3	0	0	0	0	0	0	0	0	0	0
2019-07-15	2043	Morning	1	2	Rural	Bathroom	2	0	0	0	0	0	0	0	0	0	0	0	0	0	0	0
2019-07-15	2043	Morning	1	2	Rural	Kitchen room	2	0	0	0	0	0	0	0	0	0	0	0	0	0	0	0
2019-07-15	2043	Morning	1	2	Rural	Living room	2	0	0	0	0	0	0	0	0	0	0	2	2	0	0	0
2019-07-15	2043	Morning	1	2	Rural	Bathroom	3	0	0	0	0	0	0	0	0	0	0	0	0	0	0	0
2019-07-15	2043	Morning	1	2	Rural	Bedroom	3	0	0	0	0	0	0	0	0	0	0	0	0	0	0	0
2019-07-15	2043	Morning	1	2	Rural	Kitchen room	3	0	0	0	0	0	0	0	0	0	0	0	0	0	0	0
2019-07-15	2043	Morning	1	2	Rural	Living room	3	0	0	0	0	0	0	0	0	0	0	0	0	0	0	0
2019-07-15	2044	Morning	2	2	Rural	Bathroom	1	0	0	0	0	0	0	0	0	0	0	0	0	0	0	0
2019-07-15	2044	Morning	2	2	Rural	Bedroom	1	0	0	0	0	0	0	0	0	0	0	0	0	0	0	0
2019-07-15	2044	Morning	2	2	Rural	Kitchen room	1	0	0	0	0	0	0	0	0	0	0	0	0	0	0	0
2019-07-15	2044	Morning	2	2	Rural	Living room	1	0	0	0	0	0	0	0	0	0	0	1	0	1	1	0
2019-07-15	2044	Morning	2	2	Rural	Bathroom	2	0	0	0	0	0	0	0	0	0	0	0	0	0	0	0
2019-07-15	2044	Morning	2	2	Rural	Bedroom	2	0	0	0	0	0	0	0	0	0	0	1	1	0	0	0
2019-07-15	2044	Morning	2	2	Rural	Kitchen room	2	0	0	0	0	0	0	0	0	0	0	0	0	0	0	0
2019-07-15	2044	Morning	2	2	Rural	Living room	2	0	0	0	0	0	0	0	0	0	0	0	0	0	0	0
2019-07-15	2044	Morning	2	2	Rural	Bathroom	3	0	0	0	0	0	0	0	0	0	0	13	2	11	7	4
2019-07-15	2044	Morning	2	2	Rural	Bedroom	3	0	0	0	0	0	0	0	0	0	0	0	0	0	0	0
2019-07-15	2044	Morning	2	2	Rural	Kitchen room	3	0	0	0	0	0	0	0	0	0	0	0	0	0	0	0
2019-07-15	2044	Morning	2	2	Rural	Living room	3	0	0	0	0	0	0	0	0	0	0	1	0	1	1	0
2019-07-16	2045	Afternoon	3	2	Rural	Bedroom	1	2	0	2	0	2	0	0	0	0	0	0	0	0	0	0
2019-07-16	2045	Afternoon	3	2	Rural	Bathroom	1	0	0	0	0	0	0	0	0	0	0	0	0	0	0	0
2019-07-16	2045	Afternoon	3	2	Rural	Kitchen room	1	0	0	0	0	0	0	0	0	0	0	0	0	0	0	0
2019-07-16	2045	Afternoon	3	2	Rural	Living room	1	0	0	0	0	0	0	0	0	0	0	2	0	2	2	0
2019-07-16	2045	Afternoon	3	2	Rural	Bathroom	2	4	2	2	2	0	0	0	0	0	0	1	1	0	0	0
2019-07-16	2045	Afternoon	3	2	Rural	Bedroom	2	0	0	0	0	0	0	0	0	0	0	3	0	3	3	0
2019-07-16	2045	Afternoon	3	2	Rural	Kitchen room	2	0	0	0	0	0	0	0	0	0	0	0	0	0	0	0
2019-07-16	2045	Afternoon	3	2	Rural	Living room	2	0	0	0	0	0	0	0	0	0	0	0	0	0	0	0
2019-07-16	2045	Afternoon	3	2	Rural	Bathroom	3	0	0	0	0	0	0	0	0	0	0	0	0	0	0	0
2019-07-16	2045	Afternoon	3	2	Rural	Bedroom	3	0	0	0	0	0	0	0	0	0	0	0	0	0	0	0
2019-07-16	2045	Afternoon	3	2	Rural	Kitchen room	3	0	0	0	0	0	0	0	0	0	0	0	0	0	0	0
2019-07-16	2045	Afternoon	3	2	Rural	Living room	3	0	0	0	0	0	0	0	0	0	0	0	0	0	0	0
2019-07-16	2046	Afternoon	4	2	Rural	Bathroom	1	0	0	0	0	0	0	0	0	0	0	0	0	0	0	0
2019-07-16	2046	Afternoon	4	2	Rural	Bedroom	1	1	1	0	0	0	0	0	0	0	0	0	0	0	0	0
2019-07-16	2046	Afternoon	4	2	Rural	Kitchen room	1	0	0	0	0	0	0	0	0	0	0	0	0	0	0	0
2019-07-16	2046	Afternoon	4	2	Rural	Living room	1	0	0	0	0	0	0	0	0	0	0	0	0	0	0	0
2019-07-16	2046	Afternoon	4	2	Rural	Bathroom	2	0	0	0	0	0	0	0	0	0	0	2	2	0	0	0
2019-07-16	2046	Afternoon	4	2	Rural	Bedroom	2	0	0	0	0	0	0	0	0	0	0	0	0	0	0	0
2019-07-16	2046	Afternoon	4	2	Rural	Kitchen room	2	0	0	0	0	0	0	0	0	0	0	0	0	0	0	0
2019-07-16	2046	Afternoon	4	2	Rural	Living room	2	0	0	0	0	0	0	0	0	0	0	0	0	0	0	0
2019-07-16	2046	Afternoon	4	2	Rural	Bathroom	3	0	0	0	0	0	0	0	0	0	0	1	1	0	0	0
2019-07-16	2046	Afternoon	4	2	Rural	Bedroom	3	0	0	0	0	0	0	0	0	0	0	0	0	0	0	0
2019-07-16	2046	Afternoon	4	2	Rural	Kitchen room	3	0	0	0	0	0	0	0	0	0	0	0	0	0	0	0
2019-07-16	2046	Afternoon	4	2	Rural	Living room	3	0	0	0	0	0	0	0	0	0	0	0	0	0	0	0
2019-07-17	2047	Afternoon	3	2	Rural	Bathroom	1	0	0	0	0	0	0	0	0	0	0	0	0	0	0	0
2019-07-17	2047	Afternoon	3	2	Rural	Bedroom	1	0	0	0	0	0	0	0	0	0	0	23	0	23	12	11
2019-07-17	2047	Afternoon	3	2	Rural	Kitchen room	1	0	0	0	0	0	0	0	0	0	0	0	0	0	0	0
2019-07-17	2047	Afternoon	3	2	Rural	Living room	1	0	0	0	0	0	0	0	0	0	0	0	0	0	0	0
2019-07-17	2047	Afternoon	3	2	Rural	Bathroom	2	0	0	0	0	0	0	0	0	0	0	0	0	0	0	0
2019-07-17	2047	Afternoon	3	2	Rural	Bedroom	2	1	0	1	1	0	0	0	0	0	0	0	0	0	0	0
2019-07-17	2047	Afternoon	3	2	Rural	Kitchen room	2	0	0	0	0	0	0	0	0	0	0	0	0	0	0	0
2019-07-17	2047	Afternoon	3	2	Rural	Living room	2	2	1	1	1	0	0	0	0	0	0	0	0	0	0	0
2019-07-17	2047	Afternoon	3	2	Rural	Bathroom	3	0	0	0	0	0	0	0	0	0	0	0	0	0	0	0
2019-07-17	2047	Afternoon	3	2	Rural	Bedroom	3	2	2	0	0	0	0	0	0	0	0	0	0	0	0	0
2019-07-17	2047	Afternoon	3	2	Rural	Kitchen room	3	0	0	0	0	0	0	0	0	0	0	0	0	0	0	0
2019-07-17	2047	Afternoon	3	2	Rural	Living room	3	0	0	0	0	0	0	0	0	0	0	0	0	0	0	0
2019-07-17	2048	Afternoon	4	2	Rural	Bathroom	1	5	5	0	0	0	0	0	0	0	0	0	0	0	0	0
2019-07-17	2048	Afternoon	4	2	Rural	Bedroom	1	3	1	2	2	0	0	0	0	0	0	0	0	0	0	0
2019-07-17	2048	Afternoon	4	2	Rural	Kitchen room	1	0	0	0	0	0	0	0	0	0	0	1	1	0	0	0
2019-07-17	2048	Afternoon	4	2	Rural	Living room	1	0	0	0	0	0	0	0	0	0	0	0	0	0	0	0
2019-07-17	2048	Afternoon	4	2	Rural	Bathroom	2	0	0	0	0	0	0	0	0	0	0	0	0	0	0	0
2019-07-17	2048	Afternoon	4	2	Rural	Bedroom	2	0	0	0	0	0	1	0	1	0	1	0	0	0	0	0
2019-07-17	2048	Afternoon	4	2	Rural	Kitchen room	2	0	0	0	0	0	0	0	0	0	0	0	0	0	0	0
2019-07-17	2048	Afternoon	4	2	Rural	Living room	2	0	0	0	0	0	0	0	0	0	0	0	0	0	0	0
2019-07-17	2048	Afternoon	4	2	Rural	Bathroom	3	0	0	0	0	0	0	0	0	0	0	0	0	0	0	0
2019-07-17	2048	Afternoon	4	2	Rural	Bedroom	3	0	0	0	0	0	0	0	0	0	0	0	0	0	0	0
2019-07-17	2048	Afternoon	4	2	Rural	Kitchen room	3	0	0	0	0	0	0	0	0	0	0	0	0	0	0	0
2019-07-17	2048	Afternoon	4	2	Rural	Living room	3	0	0	0	0	0	0	0	0	0	0	0	0	0	0	0
2019-07-18	2049	Afternoon	3	2	Rural	Bathroom	1	0	0	0	0	0	0	0	0	0	0	0	0	0	0	0
2019-07-18	2049	Afternoon	3	2	Rural	Bedroom	1	0	0	0	0	0	0	0	0	0	0	0	0	0	0	0
2019-07-18	2049	Afternoon	3	2	Rural	Kitchen room	1	0	0	0	0	0	0	0	0	0	0	0	0	0	0	0
2019-07-18	2049	Afternoon	3	2	Rural	Living room	1	1	1	0	0	0	0	0	0	0	0	0	0	0	0	0
2019-07-18	2049	Afternoon	3	2	Rural	Bathroom	2	0	0	0	0	0	0	0	0	0	0	0	0	0	0	0
2019-07-18	2049	Afternoon	3	2	Rural	Bedroom	2	0	0	0	0	0	0	0	0	0	0	0	0	0	0	0
2019-07-18	2049	Afternoon	3	2	Rural	Kitchen room	2	0	0	0	0	0	0	0	0	0	0	0	0	0	0	0
2019-07-18	2049	Afternoon	3	2	Rural	Living room	2	0	0	0	0	0	0	0	0	0	0	0	0	0	0	0
2019-07-18	2049	Afternoon	3	2	Rural	Bathroom	3	0	0	0	0	0	0	0	0	0	0	0	0	0	0	0
2019-07-18	2049	Afternoon	3	2	Rural	Bedroom	3	0	0	0	0	0	0	0	0	0	0	0	0	0	0	0
2019-07-18	2049	Afternoon	3	2	Rural	Kitchen room	3	0	0	0	0	0	0	0	0	0	0	0	0	0	0	0
2019-07-18	2049	Afternoon	3	2	Rural	Living room	3	0	0	0	0	0	0	0	0	0	0	0	0	0	0	0
2019-07-18	2050	Afternoon	4	2	Rural	Bathroom	1	0	0	0	0	0	0	0	0	0	0	0	0	0	0	0
2019-07-18	2050	Afternoon	4	2	Rural	Bedroom	1	0	0	0	0	0	0	0	0	0	0	3	0	3	2	1
2019-07-18	2050	Afternoon	4	2	Rural	Kitchen room	1	0	0	0	0	0	0	0	0	0	0	0	0	0	0	0
2019-07-18	2050	Afternoon	4	2	Rural	Living room	1	0	0	0	0	0	0	0	0	0	0	0	0	0	0	0
2019-07-18	2050	Afternoon	4	2	Rural	Bedroom	2	5	1	4	3	1	0	0	0	0	0	0	0	0	0	0
2019-07-18	2050	Afternoon	4	2	Rural	Bathroom	2	0	0	0	0	0	0	0	0	0	0	0	0	0	0	0
2019-07-18	2050	Afternoon	4	2	Rural	Kitchen room	2	0	0	0	0	0	0	0	0	0	0	0	0	0	0	0
2019-07-18	2050	Afternoon	4	2	Rural	Living room	2	0	0	0	0	0	0	0	0	0	0	0	0	0	0	0
2019-07-18	2050	Afternoon	4	2	Rural	Bathroom	3	0	0	0	0	0	0	0	0	0	0	0	0	0	0	0
2019-07-18	2050	Afternoon	4	2	Rural	Bedroom	3	0	0	0	0	0	0	0	0	0	0	0	0	0	0	0
2019-07-18	2050	Afternoon	4	2	Rural	Kitchen room	3	0	0	0	0	0	0	0	0	0	0	0	0	0	0	0
2019-07-18	2050	Afternoon	4	2	Rural	Living room	3	0	0	0	0	0	0	0	0	0	0	0	0	0	0	0
2019-07-19	2051	Afternoon	3	2	Rural	Bathroom	1	0	0	0	0	0	0	0	0	0	0	0	0	0	0	0
2019-07-19	2051	Afternoon	3	2	Rural	Bedroom	1	0	0	0	0	0	0	0	0	0	0	0	0	0	0	0
2019-07-19	2051	Afternoon	3	2	Rural	Kitchen room	1	0	0	0	0	0	0	0	0	0	0	0	0	0	0	0
2019-07-19	2051	Afternoon	3	2	Rural	Living room	1	0	0	0	0	0	0	0	0	0	0	0	0	0	0	0
2019-07-19	2051	Afternoon	3	2	Rural	Bathroom	2	0	0	0	0	0	0	0	0	0	0	0	0	0	0	0
2019-07-19	2051	Afternoon	3	2	Rural	Bedroom	2	0	0	0	0	0	0	0	0	0	0	3	0	3	3	0
2019-07-19	2051	Afternoon	3	2	Rural	Kitchen room	2	0	0	0	0	0	0	0	0	0	0	0	0	0	0	0
2019-07-19	2051	Afternoon	3	2	Rural	Living room	2	0	0	0	0	0	0	0	0	0	0	0	0	0	0	0
2019-07-19	2051	Afternoon	3	2	Rural	Bathroom	3	0	0	0	0	0	0	0	0	0	0	0	0	0	0	0
2019-07-19	2051	Afternoon	3	2	Rural	Bedroom	3	0	0	0	0	0	0	0	0	0	0	0	0	0	0	0
2019-07-19	2051	Afternoon	3	2	Rural	Kitchen room	3	0	0	0	0	0	0	0	0	0	0	0	0	0	0	0
2019-07-19	2051	Afternoon	3	2	Rural	Living room	3	0	0	0	0	0	0	0	0	0	0	0	0	0	0	0
2019-07-19	2052	Afternoon	4	2	Rural	Bathroom	1	0	0	0	0	0	0	0	0	0	0	0	0	0	0	0
2019-07-19	2052	Afternoon	4	2	Rural	Bedroom	1	0	0	0	0	0	0	0	0	0	0	0	0	0	0	0
2019-07-19	2052	Afternoon	4	2	Rural	Kitchen room	1	0	0	0	0	0	0	0	0	0	0	0	0	0	0	0
2019-07-19	2052	Afternoon	4	2	Rural	Living room	1	0	0	0	0	0	0	0	0	0	0	0	0	0	0	0
2019-07-19	2052	Afternoon	4	2	Rural	Bathroom	2	0	0	0	0	0	0	0	0	0	0	1	1	0	0	0
2019-07-19	2052	Afternoon	4	2	Rural	Bedroom	2	0	0	0	0	0	0	0	0	0	0	0	0	0	0	0
2019-07-19	2052	Afternoon	4	2	Rural	Kitchen room	2	0	0	0	0	0	0	0	0	0	0	0	0	0	0	0
2019-07-19	2052	Afternoon	4	2	Rural	Living room	2	0	0	0	0	0	0	0	0	0	0	0	0	0	0	0
2019-07-19	2052	Afternoon	4	2	Rural	Bathroom	3	0	0	0	0	0	0	0	0	0	0	0	0	0	0	0
2019-07-19	2052	Afternoon	4	2	Rural	Bedroom	3	0	0	0	0	0	0	0	0	0	0	0	0	0	0	0
2019-07-19	2052	Afternoon	4	2	Rural	Kitchen room	3	0	0	0	0	0	0	0	0	0	0	0	0	0	0	0
2019-07-19	2052	Afternoon	4	2	Rural	Living room	3	0	0	0	0	0	0	0	0	0	0	0	0	0	0	0
2019-07-20	2053	Afternoon	3	2	Rural	Bathroom	1	0	0	0	0	0	0	0	0	0	0	5	5	0	0	0
2019-07-20	2053	Afternoon	3	2	Rural	Bedroom	1	1	1	0	0	0	0	0	0	0	0	0	0	0	0	0
2019-07-20	2053	Afternoon	3	2	Rural	Kitchen room	1	0	0	0	0	0	0	0	0	0	0	0	0	0	0	0
2019-07-20	2053	Afternoon	3	2	Rural	Living room	1	0	0	0	0	0	0	0	0	0	0	0	0	0	0	0
2019-07-20	2053	Afternoon	3	2	Rural	Bathroom	2	0	0	0	0	0	0	0	0	0	0	1	1	0	0	0
2019-07-20	2053	Afternoon	3	2	Rural	Bedroom	2	3	2	1	1	0	0	0	0	0	0	0	0	0	0	0
2019-07-20	2053	Afternoon	3	2	Rural	Kitchen room	2	0	0	0	0	0	0	0	0	0	0	0	0	0	0	0
2019-07-20	2053	Afternoon	3	2	Rural	Living room	2	0	0	0	0	0	0	0	0	0	0	0	0	0	0	0
2019-07-20	2053	Afternoon	3	2	Rural	Bathroom	3	0	0	0	0	0	0	0	0	0	0	0	0	0	0	0
2019-07-20	2053	Afternoon	3	2	Rural	Bedroom	3	0	0	0	0	0	0	0	0	0	0	0	0	0	0	0
2019-07-20	2053	Afternoon	3	2	Rural	Kitchen room	3	0	0	0	0	0	0	0	0	0	0	0	0	0	0	0
2019-07-20	2053	Afternoon	3	2	Rural	Living room	3	0	0	0	0	0	0	0	0	0	0	0	0	0	0	0
2019-07-20	2054	Afternoon	3	2	Rural	Bathroom	1	0	0	0	0	0	0	0	0	0	0	0	0	0	0	0
2019-07-20	2054	Afternoon	3	2	Rural	Bedroom	1	0	0	0	0	0	0	0	0	0	0	0	0	0	0	0
2019-07-20	2054	Afternoon	3	2	Rural	Kitchen room	1	0	0	0	0	0	0	0	0	0	0	0	0	0	0	0
2019-07-20	2054	Afternoon	3	2	Rural	Living room	1	0	0	0	0	0	0	0	0	0	0	0	0	0	0	0
2019-07-20	2054	Afternoon	3	2	Rural	Bathroom	2	3	2	1	0	1	0	0	0	0	0	0	0	0	0	0
2019-07-20	2054	Afternoon	3	2	Rural	Bedroom	2	0	0	0	0	0	0	0	0	0	0	0	0	0	0	0
2019-07-20	2054	Afternoon	3	2	Rural	Kitchen room	2	0	0	0	0	0	0	0	0	0	0	0	0	0	0	0
2019-07-20	2054	Afternoon	3	2	Rural	Living room	2	0	0	0	0	0	0	0	0	0	0	0	0	0	0	0
2019-07-20	2054	Afternoon	3	2	Rural	Bathroom	3	0	0	0	0	0	0	0	0	0	0	0	0	0	0	0
2019-07-20	2054	Afternoon	3	2	Rural	Bedroom	3	0	0	0	0	0	0	0	0	0	0	0	0	0	0	0
2019-07-20	2054	Afternoon	3	2	Rural	Kitchen room	3	0	0	0	0	0	0	0	0	0	0	1	1	0	0	0
2019-07-20	2054	Afternoon	3	2	Rural	Living room	3	0	0	0	0	0	0	0	0	0	0	0	0	0	0	0
2019-07-21	2055	Afternoon	4	2	Rural	Living room	1	1	0	1	0	1	0	0	0	0	0	0	0	0	0	0
2019-07-21	2055	Afternoon	4	2	Rural	Bathroom	1	0	0	0	0	0	0	0	0	0	0	1	1	0	0	0
2019-07-21	2055	Afternoon	4	2	Rural	Bedroom	1	0	0	0	0	0	0	0	0	0	0	0	0	0	0	0
2019-07-21	2055	Afternoon	4	2	Rural	Kitchen room	1	0	0	0	0	0	0	0	0	0	0	0	0	0	0	0
2019-07-21	2055	Afternoon	4	2	Rural	Living room	2	6	4	2	1	1	0	0	0	0	0	0	0	0	0	0
2019-07-21	2055	Afternoon	4	2	Rural	Bathroom	2	2	2	0	0	0	0	0	0	0	0	1	0	1	0	1
2019-07-21	2055	Afternoon	4	2	Rural	Bedroom	2	5	5	0	0	0	0	0	0	0	0	6	0	6	5	1
2019-07-21	2055	Afternoon	4	2	Rural	Kitchen room	2	0	0	0	0	0	0	0	0	0	0	0	0	0	0	0
2019-07-21	2055	Afternoon	4	2	Rural	Living room	3	2	0	2	1	1	0	0	0	0	0	0	0	0	0	0
2019-07-21	2055	Afternoon	4	2	Rural	Bathroom	3	0	0	0	0	0	0	0	0	0	0	0	0	0	0	0
2019-07-21	2055	Afternoon	4	2	Rural	Bedroom	3	0	0	0	0	0	0	0	0	0	0	0	0	0	0	0
2019-07-21	2055	Afternoon	4	2	Rural	Kitchen room	3	0	0	0	0	0	0	0	0	0	0	0	0	0	0	0
2019-07-21	2056	Afternoon	3	2	Rural	Bathroom	1	1	1	0	0	0	0	0	0	0	0	0	0	0	0	0
2019-07-21	2056	Afternoon	3	2	Rural	Bedroom	1	0	0	0	0	0	0	0	0	0	0	0	0	0	0	0
2019-07-21	2056	Afternoon	3	2	Rural	Kitchen room	1	0	0	0	0	0	0	0	0	0	0	0	0	0	0	0
2019-07-21	2056	Afternoon	3	2	Rural	Living room	1	0	0	0	0	0	0	0	0	0	0	0	0	0	0	0
2019-07-21	2056	Afternoon	3	2	Rural	Living room	2	1	0	1	0	1	0	0	0	0	0	0	0	0	0	0
2019-07-21	2056	Afternoon	3	2	Rural	Bathroom	2	0	0	0	0	0	0	0	0	0	0	0	0	0	0	0
2019-07-21	2056	Afternoon	3	2	Rural	Bedroom	2	0	0	0	0	0	0	0	0	0	0	0	0	0	0	0
2019-07-21	2056	Afternoon	3	2	Rural	Kitchen room	2	0	0	0	0	0	0	0	0	0	0	0	0	0	0	0
2019-07-21	2056	Afternoon	3	2	Rural	Bathroom	3	0	0	0	0	0	0	0	0	0	0	1	1	0	0	0
2019-07-21	2056	Afternoon	3	2	Rural	Bedroom	3	0	0	0	0	0	0	0	0	0	0	0	0	0	0	0
2019-07-21	2056	Afternoon	3	2	Rural	Kitchen room	3	0	0	0	0	0	0	0	0	0	0	0	0	0	0	0
2019-07-21	2056	Afternoon	3	2	Rural	Living room	3	0	0	0	0	0	0	0	0	0	0	0	0	0	0	0
2019-07-21	2057	Afternoon	4	2	Rural	Living room	1	2	0	2	1	1	0	0	0	0	0	0	0	0	0	0
2019-07-21	2057	Afternoon	4	2	Rural	Bathroom	1	0	0	0	0	0	0	0	0	0	0	5	5	0	0	0
2019-07-21	2057	Afternoon	4	2	Rural	Bedroom	1	2	2	0	0	0	0	0	0	0	0	0	0	0	0	0
2019-07-21	2057	Afternoon	4	2	Rural	Kitchen room	1	0	0	0	0	0	0	0	0	0	0	0	0	0	0	0
2019-07-21	2057	Afternoon	4	2	Rural	Living room	2	6	2	4	2	2	0	0	0	0	0	0	0	0	0	0
2019-07-21	2057	Afternoon	4	2	Rural	Bathroom	2	4	2	2	1	1	0	0	0	0	0	0	0	0	0	0
2019-07-21	2057	Afternoon	4	2	Rural	Bedroom	2	1	0	1	1	0	0	0	0	0	0	0	0	0	0	0
2019-07-21	2057	Afternoon	4	2	Rural	Kitchen room	2	0	0	0	0	0	0	0	0	0	0	0	0	0	0	0
2019-07-21	2057	Afternoon	4	2	Rural	Bathroom	3	0	0	0	0	0	0	0	0	0	0	4	4	0	0	0
2019-07-21	2057	Afternoon	4	2	Rural	Bedroom	3	0	0	0	0	0	0	0	0	0	0	0	0	0	0	0
2019-07-21	2057	Afternoon	4	2	Rural	Kitchen room	3	0	0	0	0	0	0	0	0	0	0	0	0	0	0	0
2019-07-21	2057	Afternoon	4	2	Rural	Living room	3	0	0	0	0	0	0	0	0	0	0	0	0	0	0	0
2019-07-22	2058	Afternoon	3	2	Rural	Bathroom	1	7	0	7	4	3	0	0	0	0	0	0	0	0	0	0
2019-07-22	2058	Afternoon	3	2	Rural	Bedroom	1	0	0	0	0	0	0	0	0	0	0	0	0	0	0	0
2019-07-22	2058	Afternoon	3	2	Rural	Kitchen room	1	0	0	0	0	0	0	0	0	0	0	0	0	0	0	0
2019-07-22	2058	Afternoon	3	2	Rural	Living room	1	0	0	0	0	0	0	0	0	0	0	1	1	0	0	0
2019-07-22	2058	Afternoon	3	2	Rural	Bathroom	2	2	1	1	1	0	0	0	0	0	0	0	0	0	0	0
2019-07-22	2058	Afternoon	3	2	Rural	Bedroom	2	5	5	0	0	0	0	0	0	0	0	0	0	0	0	0
2019-07-22	2058	Afternoon	3	2	Rural	Kitchen room	2	0	0	0	0	0	0	0	0	0	0	0	0	0	0	0
2019-07-22	2058	Afternoon	3	2	Rural	Living room	2	0	0	0	0	0	0	0	0	0	0	0	0	0	0	0
2019-07-22	2058	Afternoon	3	2	Rural	Bathroom	3	2	2	0	0	0	0	0	0	0	0	0	0	0	0	0
2019-07-22	2058	Afternoon	3	2	Rural	Bedroom	3	0	0	0	0	0	0	0	0	0	0	0	0	0	0	0
2019-07-22	2058	Afternoon	3	2	Rural	Kitchen room	3	0	0	0	0	0	0	0	0	0	0	6	6	0	0	0
2019-07-22	2058	Afternoon	3	2	Rural	Living room	3	0	0	0	0	0	0	0	0	0	0	2	0	2	2	0
2019-07-22	2059	Afternoon	4	2	Rural	Bathroom	1	1	1	0	0	0	0	0	0	0	0	5	5	0	0	0
2019-07-22	2059	Afternoon	4	2	Rural	Bedroom	1	0	0	0	0	0	0	0	0	0	0	0	0	0	0	0
2019-07-22	2059	Afternoon	4	2	Rural	Kitchen room	1	0	0	0	0	0	0	0	0	0	0	0	0	0	0	0
2019-07-22	2059	Afternoon	4	2	Rural	Living room	1	0	0	0	0	0	0	0	0	0	0	0	0	0	0	0
2019-07-22	2059	Afternoon	4	2	Rural	Bedroom	2	4	0	4	2	2	0	0	0	0	0	0	0	0	0	0
2019-07-22	2059	Afternoon	4	2	Rural	Bathroom	2	4	3	1	1	0	0	0	0	0	0	0	0	0	0	0
2019-07-22	2059	Afternoon	4	2	Rural	Kitchen room	2	0	0	0	0	0	0	0	0	0	0	0	0	0	0	0
2019-07-22	2059	Afternoon	4	2	Rural	Living room	2	0	0	0	0	0	0	0	0	0	0	1	1	0	0	0
2019-07-22	2059	Afternoon	4	2	Rural	Bathroom	3	0	0	0	0	0	0	0	0	0	0	0	0	0	0	0
2019-07-22	2059	Afternoon	4	2	Rural	Bedroom	3	0	0	0	0	0	0	0	0	0	0	1	1	0	0	0
2019-07-22	2059	Afternoon	4	2	Rural	Kitchen room	3	0	0	0	0	0	0	0	0	0	0	0	0	0	0	0
2019-07-22	2059	Afternoon	4	2	Rural	Living room	3	0	0	0	0	0	0	0	0	0	0	0	0	0	0	0
2019-07-23	2060	Afternoon	4	2	Rural	Bathroom	1	0	0	0	0	0	0	0	0	0	0	0	0	0	0	0
2019-07-23	2060	Afternoon	4	2	Rural	Bedroom	1	0	0	0	0	0	0	0	0	0	0	0	0	0	0	0
2019-07-23	2060	Afternoon	4	2	Rural	Kitchen room	1	0	0	0	0	0	0	0	0	0	0	0	0	0	0	0
2019-07-23	2060	Afternoon	4	2	Rural	Living room	1	0	0	0	0	0	0	0	0	0	0	0	0	0	0	0
2019-07-23	2060	Afternoon	4	2	Rural	Bathroom	2	8	1	7	4	3	0	0	0	0	0	2	0	2	2	0
2019-07-23	2060	Afternoon	4	2	Rural	Bedroom	2	0	0	0	0	0	0	0	0	0	0	2	0	2	2	0
2019-07-23	2060	Afternoon	4	2	Rural	Kitchen room	2	0	0	0	0	0	0	0	0	0	0	9	9	0	0	0
2019-07-23	2060	Afternoon	4	2	Rural	Living room	2	0	0	0	0	0	0	0	0	0	0	0	0	0	0	0
2019-07-23	2060	Afternoon	4	2	Rural	Bathroom	3	1	1	0	0	0	0	0	0	0	0	0	0	0	0	0
2019-07-23	2060	Afternoon	4	2	Rural	Bedroom	3	0	0	0	0	0	0	0	0	0	0	0	0	0	0	0
2019-07-23	2060	Afternoon	4	2	Rural	Kitchen room	3	0	0	0	0	0	0	0	0	0	0	0	0	0	0	0
2019-07-23	2060	Afternoon	4	2	Rural	Living room	3	0	0	0	0	0	0	0	0	0	0	0	0	0	0	0
2019-06-02	3001	Morning	1	3	Urban	Bathroom	1	0	0	0	0	0	0	0	0	0	0	0	0	0	0	0	5	2	3	3	0	0	0	0	0	0	4	3	1	0	1	0
2019-06-02	3001	Morning	1	3	Urban	Living room	1	0	0	0	0	0	0	0	0	0	0	0	0	0	0	0	3	0	3	0	3	0	0	0	0	0	6	3	3	0	3	1
2019-06-02	3001	Morning	1	3	Urban	Bedroom	1	0	0	0	0	0	0	0	0	0	0	0	0	0	0	0	2	0	2	0	2	0	0	0	0	0	8	3	5	2	3	3
2019-06-02	3001	Morning	1	3	Urban	Kitchen room	1	0	0	0	0	0	0	0	0	0	0	0	0	0	0	0	1	0	1	0	1	0	0	0	0	0	3	3	0	0	0	0
2019-06-02	3001	Morning	1	3	Urban	Bedroom	2	0	0	0	0	0	0	0	0	0	0	0	0	0	0	0	9	3	6	6	0	0	0	0	0	0	4	1	3	1	2	1
2019-06-02	3001	Morning	1	3	Urban	Bathroom	2	0	0	0	0	0	0	0	0	0	0	3	3	0	0	0	7	3	4	0	4	0	0	0	0	0	6	4	2	1	1	0
2019-06-02	3001	Morning	1	3	Urban	Living room	2	0	0	0	0	0	0	0	0	0	0	0	0	0	0	0	5	3	2	2	0	0	0	0	0	0	6	4	2	1	1	0
2019-06-02	3001	Morning	1	3	Urban	Kitchen room	2	0	0	0	0	0	0	0	0	0	0	0	0	0	0	0	1	0	1	0	1	0	0	0	0	0	1	1	0	0	0	1
2019-06-02	3001	Morning	1	3	Urban	Living room	3	0	0	0	0	0	0	0	0	0	0	0	0	0	0	0	2	2	0	0	0	0	0	0	0	0	5	1	4	3	1	1
2019-06-02	3001	Morning	1	3	Urban	Bedroom	3	0	0	0	0	0	0	0	0	0	0	1	1	0	0	0	1	1	0	0	0	0	0	0	0	0	7	0	7	7	0	2
2019-06-02	3001	Morning	1	3	Urban	Bathroom	3	0	0	0	0	0	0	0	0	0	0	0	0	0	0	0	0	0	0	0	0	0	0	0	0	0	4	0	4	3	1	2
2019-06-02	3001	Morning	1	3	Urban	Kitchen room	3	0	0	0	0	0	0	0	0	0	0	0	0	0	0	0	0	0	0	0	0	0	0	0	0	0	3	3	0	0	0	1
2019-06-02	3002	Morning	1	3	Urban	Kitchen room	1	0	0	0	0	0	0	0	0	0	0	0	0	0	0	0	5	2	3	0	3	0	0	0	0	0	3	1	2	0	2	0
2019-06-02	3002	Morning	1	3	Urban	Bedroom	1	0	0	0	0	0	0	0	0	0	0	0	0	0	0	0	3	1	2	2	0	0	0	0	0	0	4	3	1	0	1	1
2019-06-02	3002	Morning	1	3	Urban	Bathroom	1	0	0	0	0	0	0	0	0	0	0	0	0	0	0	0	2	0	2	2	0	0	0	0	0	0	6	3	3	2	1	1
2019-06-02	3002	Morning	1	3	Urban	Living room	1	0	0	0	0	0	0	0	0	0	0	0	0	0	0	0	1	1	0	0	0	0	0	0	0	0	4	3	1	0	1	1
2019-06-02	3002	Morning	1	3	Urban	Kitchen room	2	0	0	0	0	0	0	0	0	0	0	0	0	0	0	0	7	3	4	0	4	0	0	0	0	0	6	5	1	0	1	0
2019-06-02	3002	Morning	1	3	Urban	Bedroom	2	6	3	3	0	3	0	0	0	0	0	0	0	0	0	0	5	3	2	2	0	0	0	0	0	0	4	1	3	2	1	1
2019-06-02	3002	Morning	1	3	Urban	Bathroom	2	0	0	0	0	0	0	0	0	0	0	0	0	0	0	0	5	2	3	1	2	0	0	0	0	0	1	0	1	0	1	2
2019-06-02	3002	Morning	1	3	Urban	Living room	2	0	0	0	0	0	0	0	0	0	0	0	0	0	0	0	1	0	1	1	0	0	0	0	0	0	2	2	0	0	0	3
2019-06-02	3002	Morning	1	3	Urban	Bathroom	3	0	0	0	0	0	0	0	0	0	0	0	0	0	0	0	4	2	2	2	0	0	0	0	0	0	1	1	0	0	0	2
2019-06-02	3002	Morning	1	3	Urban	Kitchen room	3	0	0	0	0	0	0	0	0	0	0	0	0	0	0	0	2	1	1	1	0	0	0	0	0	0	8	0	8	6	2	2
2019-06-02	3002	Morning	1	3	Urban	Bedroom	3	0	0	0	0	0	0	0	0	0	0	0	0	0	0	0	1	0	1	1	0	0	0	0	0	0	3	3	0	0	0	6
2019-06-02	3002	Morning	1	3	Urban	Living room	3	0	0	0	0	0	0	0	0	0	0	3	3	0	0	0	0	0	0	0	0	0	0	0	0	0	3	1	2	2	0	0
2019-06-03	3003	Morning	2	3	Urban	Bathroom	1	0	0	0	0	0	0	0	0	0	0	0	0	0	0	0	2	2	0	0	0	0	0	0	0	0	4	3	1	1	0	1
2019-06-03	3003	Morning	2	3	Urban	Bedroom	1	0	0	0	0	0	0	0	0	0	0	0	0	0	0	0	2	2	0	0	0	0	0	0	0	0	1	1	0	0	0	0
2019-06-03	3003	Morning	2	3	Urban	Kitchen room	1	0	0	0	0	0	0	0	0	0	0	0	0	0	0	0	2	1	1	1	0	0	0	0	0	0	5	2	3	2	1	0
2019-06-03	3003	Morning	2	3	Urban	Living room	1	0	0	0	0	0	0	0	0	0	0	0	0	0	0	0	1	0	1	1	0	0	0	0	0	0	5	0	5	1	4	0
2019-06-03	3003	Morning	2	3	Urban	Bedroom	2	0	0	0	0	0	0	0	0	0	0	0	0	0	0	0	7	3	4	4	0	0	0	0	0	0	0	0	0	0	0	2
2019-06-03	3003	Morning	2	3	Urban	Bathroom	2	0	0	0	0	0	0	0	0	0	0	0	0	0	0	0	6	3	3	2	1	0	0	0	0	0	1	0	1	1	0	0
2019-06-03	3003	Morning	2	3	Urban	Living room	2	0	0	0	0	0	0	0	0	0	0	0	0	0	0	0	3	2	1	1	0	0	0	0	0	0	0	0	0	0	0	7
2019-06-03	3003	Morning	2	3	Urban	Kitchen room	2	0	0	0	0	0	0	0	0	0	0	0	0	0	0	0	2	1	1	1	0	0	0	0	0	0	4	4	0	0	0	0
2019-06-03	3003	Morning	2	3	Urban	Bedroom	3	0	0	0	0	0	0	0	0	0	0	0	0	0	0	0	5	1	4	4	0	0	0	0	0	0	5	3	2	2	0	0
2019-06-03	3003	Morning	2	3	Urban	Bathroom	3	0	0	0	0	0	0	0	0	0	0	0	0	0	0	0	0	0	0	0	0	0	0	0	0	0	0	0	0	0	0	0
2019-06-03	3003	Morning	2	3	Urban	Kitchen room	3	0	0	0	0	0	0	0	0	0	0	0	0	0	0	0	0	0	0	0	0	0	0	0	0	0	5	4	1	1	0	1
2019-06-03	3003	Morning	2	3	Urban	Living room	3	0	0	0	0	0	0	0	0	0	0	0	0	0	0	0	0	0	0	0	0	0	0	0	0	0	5	3	2	2	0	0
2019-06-03	3004	Morning	1	3	Urban	Bedroom	1	0	0	0	0	0	0	0	0	0	0	12	0	12	7	5	7	3	4	3	1	0	0	0	0	0	3	3	0	0	0	2
2019-06-03	3004	Morning	1	3	Urban	Bathroom	1	0	0	0	0	0	0	0	0	0	0	3	3	0	0	0	5	2	3	2	1	0	0	0	0	0	2	2	0	0	0	2
2019-06-03	3004	Morning	1	3	Urban	Living room	1	0	0	0	0	0	0	0	0	0	0	0	0	0	0	0	4	2	2	2	0	0	0	0	0	0	3	3	0	0	0	1
2019-06-03	3004	Morning	1	3	Urban	Kitchen room	1	0	0	0	0	0	0	0	0	0	0	0	0	0	0	0	2	1	1	1	0	0	0	0	0	0	0	0	0	0	0	1
2019-06-03	3004	Morning	1	3	Urban	Bedroom	2	4	2	2	1	1	0	0	0	0	0	0	0	0	0	0	7	3	4	3	1	0	0	0	0	0	0	0	0	0	0	0
2019-06-03	3004	Morning	1	3	Urban	Bathroom	2	0	0	0	0	0	0	0	0	0	0	0	0	0	0	0	7	3	4	2	2	0	0	0	0	0	3	3	0	0	0	0
2019-06-03	3004	Morning	1	3	Urban	Living room	2	0	0	0	0	0	0	0	0	0	0	0	0	0	0	0	6	2	4	4	0	0	0	0	0	0	7	4	3	2	1	1
2019-06-03	3004	Morning	1	3	Urban	Kitchen room	2	0	0	0	0	0	0	0	0	0	0	0	0	0	0	0	1	1	0	0	0	0	0	0	0	0	7	2	5	4	1	0
2019-06-03	3004	Morning	1	3	Urban	Bathroom	3	0	0	0	0	0	0	0	0	0	0	0	0	0	0	0	1	0	1	1	0	0	0	0	0	0	0	0	0	0	0	0
2019-06-03	3004	Morning	1	3	Urban	Bedroom	3	0	0	0	0	0	0	0	0	0	0	0	0	0	0	0	1	1	0	0	0	0	0	0	0	0	0	0	0	0	0	0
2019-06-03	3004	Morning	1	3	Urban	Living room	3	0	0	0	0	0	0	0	0	0	0	0	0	0	0	0	1	1	0	0	0	0	0	0	0	0	4	3	1	1	0	1
2019-06-03	3004	Morning	1	3	Urban	Kitchen room	3	0	0	0	0	0	0	0	0	0	0	0	0	0	0	0	0	0	0	0	0	0	0	0	0	0	2	2	0	0	0	0
2019-06-04	3005	Morning	2	3	Urban	Bedroom	1	0	0	0	0	0	0	0	0	0	0	0	0	0	0	0	10	7	3	2	1	0	0	0	0	0	0	0	0	0	0	0
2019-06-04	3005	Morning	2	3	Urban	Bathroom	1	0	0	0	0	0	0	0	0	0	0	0	0	0	0	0	4	1	3	0	3	0	0	0	0	0	4	4	0	0	0	0
2019-06-04	3005	Morning	2	3	Urban	Living room	1	0	0	0	0	0	0	0	0	0	0	1	1	0	0	0	3	2	1	1	0	0	0	0	0	0	0	0	0	0	0	1
2019-06-04	3005	Morning	2	3	Urban	Kitchen room	1	0	0	0	0	0	0	0	0	0	0	0	0	0	0	0	1	1	0	0	0	0	0	0	0	0	2	2	0	0	0	1
2019-06-04	3005	Morning	2	3	Urban	Bedroom	2	16	7	9	4	5	0	0	0	0	0	1	1	0	0	0	9	6	3	3	0	0	0	0	0	0	5	1	4	4	0	0
2019-06-04	3005	Morning	2	3	Urban	Bathroom	2	0	0	0	0	0	0	0	0	0	0	0	0	0	0	0	7	4	3	3	0	0	0	0	0	0	1	0	1	1	0	3
2019-06-04	3005	Morning	2	3	Urban	Living room	2	5	3	2	1	1	0	0	0	0	0	0	0	0	0	0	4	2	2	2	0	0	0	0	0	0	1	1	0	0	0	0
2019-06-04	3005	Morning	2	3	Urban	Kitchen room	2	0	0	0	0	0	0	0	0	0	0	0	0	0	0	0	2	1	1	1	0	0	0	0	0	0	2	1	1	1	0	5
2019-06-04	3005	Morning	2	3	Urban	Bedroom	3	0	0	0	0	0	0	0	0	0	0	0	0	0	0	0	5	3	2	2	0	0	0	0	0	0	6	6	0	0	0	2
2019-06-04	3005	Morning	2	3	Urban	Bathroom	3	0	0	0	0	0	0	0	0	0	0	0	0	0	0	0	2	1	1	1	0	0	0	0	0	0	4	3	1	1	0	0
2019-06-04	3005	Morning	2	3	Urban	Kitchen room	3	0	0	0	0	0	0	0	0	0	0	2	2	0	0	0	1	1	0	0	0	0	0	0	0	0	3	1	2	2	0	2
2019-06-04	3005	Morning	2	3	Urban	Living room	3	0	0	0	0	0	0	0	0	0	0	0	0	0	0	0	1	0	1	1	0	0	0	0	0	0	0	0	0	0	0	1
2019-06-04	3006	Morning	1	3	Urban	Bathroom	1	0	0	0	0	0	0	0	0	0	0	2	0	2	1	1
2019-06-04	3006	Morning	1	3	Urban	Bedroom	1	0	0	0	0	0	0	0	0	0	0	0	0	0	0	0
2019-06-04	3006	Morning	1	3	Urban	Kitchen room	1	0	0	0	0	0	0	0	0	0	0	0	0	0	0	0
2019-06-04	3006	Morning	1	3	Urban	Living room	1	0	0	0	0	0	0	0	0	0	0	0	0	0	0	0
2019-06-04	3006	Morning	1	3	Urban	Living room	2	4	2	2	0	2	0	0	0	0	0	0	0	0	0	0
2019-06-04	3006	Morning	1	3	Urban	Bedroom	2	1	0	1	0	1	0	0	0	0	0	6	6	0	0	0
2019-06-04	3006	Morning	1	3	Urban	Bathroom	2	0	0	0	0	0	0	0	0	0	0	0	0	0	0	0
2019-06-04	3006	Morning	1	3	Urban	Kitchen room	2	0	0	0	0	0	0	0	0	0	0	0	0	0	0	0
2019-06-04	3006	Morning	1	3	Urban	Bathroom	3	0	0	0	0	0	0	0	0	0	0	0	0	0	0	0
2019-06-04	3006	Morning	1	3	Urban	Bedroom	3	0	0	0	0	0	0	0	0	0	0	0	0	0	0	0
2019-06-04	3006	Morning	1	3	Urban	Kitchen room	3	0	0	0	0	0	0	0	0	0	0	0	0	0	0	0
2019-06-04	3006	Morning	1	3	Urban	Living room	3	0	0	0	0	0	0	0	0	0	0	0	0	0	0	0
2019-06-05	3007	Morning	2	3	Urban	Bathroom	1	0	0	0	0	0	0	0	0	0	0	0	0	0	-1	1
2019-06-05	3007	Morning	2	3	Urban	Bedroom	1	0	0	0	0	0	0	0	0	0	0	0	0	0	0	0
2019-06-05	3007	Morning	2	3	Urban	Kitchen room	1	0	0	0	0	0	0	0	0	0	0	0	0	0	0	0
2019-06-05	3007	Morning	2	3	Urban	Living room	1	0	0	0	0	0	0	0	0	0	0	1	1	0	0	0
2019-06-05	3007	Morning	2	3	Urban	Bathroom	2	0	0	0	0	0	0	0	0	0	0	0	0	0	0	0
2019-06-05	3007	Morning	2	3	Urban	Bedroom	2	0	0	0	0	0	0	0	0	0	0	0	0	0	0	0
2019-06-05	3007	Morning	2	3	Urban	Kitchen room	2	0	0	0	0	0	0	0	0	0	0	6	6	0	0	0
2019-06-05	3007	Morning	2	3	Urban	Living room	2	0	0	0	0	0	0	0	0	0	0	0	0	0	0	0
2019-06-05	3007	Morning	2	3	Urban	Bathroom	3	0	0	0	0	0	0	0	0	0	0	0	0	0	0	0
2019-06-05	3007	Morning	2	3	Urban	Bedroom	3	0	0	0	0	0	0	0	0	0	0	0	0	0	0	0
2019-06-05	3007	Morning	2	3	Urban	Kitchen room	3	0	0	0	0	0	0	0	0	0	0	0	0	0	0	0
2019-06-05	3007	Morning	2	3	Urban	Living room	3	0	0	0	0	0	0	0	0	0	0	0	0	0	0	0
2019-06-05	3008	Morning	1	3	Urban	Bathroom	1	0	0	0	0	0	0	0	0	0	0	1	1	0	0	0
2019-06-05	3008	Morning	1	3	Urban	Bedroom	1	0	0	0	0	0	0	0	0	0	0	0	0	0	0	0
2019-06-05	3008	Morning	1	3	Urban	Kitchen room	1	0	0	0	0	0	0	0	0	0	0	0	0	0	0	0
2019-06-05	3008	Morning	1	3	Urban	Living room	1	0	0	0	0	0	0	0	0	0	0	1	1	0	0	0
2019-06-05	3008	Morning	1	3	Urban	Bathroom	2	0	0	0	0	0	0	0	0	0	0	0	0	0	0	0
2019-06-05	3008	Morning	1	3	Urban	Bedroom	2	1	1	0	0	0	0	0	0	0	0	4	0	4	3	1
2019-06-05	3008	Morning	1	3	Urban	Kitchen room	2	0	0	0	0	0	0	0	0	0	0	8	8	0	0	0
2019-06-05	3008	Morning	1	3	Urban	Living room	2	0	0	0	0	0	0	0	0	0	0	2	0	2	2	0
2019-06-05	3008	Morning	1	3	Urban	Bathroom	3	0	0	0	0	0	0	0	0	0	0	0	0	0	0	0
2019-06-05	3008	Morning	1	3	Urban	Bedroom	3	0	0	0	0	0	0	0	0	0	0	1	1	0	0	0
2019-06-05	3008	Morning	1	3	Urban	Kitchen room	3	0	0	0	0	0	0	0	0	0	0	0	0	0	0	0
2019-06-05	3008	Morning	1	3	Urban	Living room	3	0	0	0	0	0	0	0	0	0	0	0	0	0	0	0
2019-06-06	3009	Morning	2	3	Urban	Bathroom	1	0	0	0	0	0	0	0	0	0	0	0	0	0	0	0
2019-06-06	3009	Morning	2	3	Urban	Bedroom	1	0	0	0	0	0	0	0	0	0	0	0	0	0	0	0
2019-06-06	3009	Morning	2	3	Urban	Kitchen room	1	0	0	0	0	0	0	0	0	0	0	0	0	0	0	0
2019-06-06	3009	Morning	2	3	Urban	Living room	1	0	0	0	0	0	0	0	0	0	0	0	0	0	0	0
2019-06-06	3009	Morning	2	3	Urban	Living room	2	5	2	3	2	1	0	0	0	0	0	0	0	0	0	0
2019-06-06	3009	Morning	2	3	Urban	Bathroom	2	0	0	0	0	0	0	0	0	0	0	2	0	2	1	1
2019-06-06	3009	Morning	2	3	Urban	Bedroom	2	0	0	0	0	0	0	0	0	0	0	0	0	0	0	0
2019-06-06	3009	Morning	2	3	Urban	Kitchen room	2	0	0	0	0	0	0	0	0	0	0	0	0	0	0	0
2019-06-06	3009	Morning	2	3	Urban	Bathroom	3	0	0	0	0	0	0	0	0	0	0	0	0	0	0	0
2019-06-06	3009	Morning	2	3	Urban	Bedroom	3	0	0	0	0	0	0	0	0	0	0	0	0	0	0	0
2019-06-06	3009	Morning	2	3	Urban	Kitchen room	3	0	0	0	0	0	0	0	0	0	0	0	0	0	0	0
2019-06-06	3009	Morning	2	3	Urban	Living room	3	0	0	0	0	0	0	0	0	0	0	0	0	0	0	0
2019-06-06	3010	Morning	1	3	Urban	Bathroom	1	0	0	0	0	0	0	0	0	0	0	0	0	0	0	0
2019-06-06	3010	Morning	1	3	Urban	Bedroom	1	0	0	0	0	0	0	0	0	0	0	0	0	0	0	0
2019-06-06	3010	Morning	1	3	Urban	Kitchen room	1	0	0	0	0	0	0	0	0	0	0	0	0	0	0	0
2019-06-06	3010	Morning	1	3	Urban	Living room	1	0	0	0	0	0	0	0	0	0	0	0	0	0	0	0
2019-06-06	3010	Morning	1	3	Urban	Bedroom	2	8	3	5	1	4	0	0	0	0	0	0	0	0	0	0
2019-06-06	3010	Morning	1	3	Urban	Bathroom	2	0	0	0	0	0	0	0	0	0	0	0	0	0	0	0
2019-06-06	3010	Morning	1	3	Urban	Kitchen room	2	0	0	0	0	0	0	0	0	0	0	0	0	0	0	0
2019-06-06	3010	Morning	1	3	Urban	Living room	2	0	0	0	0	0	0	0	0	0	0	0	0	0	0	0
2019-06-06	3010	Morning	1	3	Urban	Bathroom	3	0	0	0	0	0	0	0	0	0	0	0	0	0	0	0
2019-06-06	3010	Morning	1	3	Urban	Bedroom	3	0	0	0	0	0	0	0	0	0	0	0	0	0	0	0
2019-06-06	3010	Morning	1	3	Urban	Kitchen room	3	0	0	0	0	0	0	0	0	0	0	0	0	0	0	0
2019-06-06	3010	Morning	1	3	Urban	Living room	3	0	0	0	0	0	0	0	0	0	0	0	0	0	0	0
2019-06-07	3011	Morning	2	3	Urban	Bathroom	1	0	0	0	0	0	0	0	0	0	0	0	0	0	0	0
2019-06-07	3011	Morning	2	3	Urban	Bedroom	1	0	0	0	0	0	0	0	0	0	0	0	0	0	0	0
2019-06-07	3011	Morning	2	3	Urban	Kitchen room	1	0	0	0	0	0	0	0	0	0	0	0	0	0	0	0
2019-06-07	3011	Morning	2	3	Urban	Living room	1	0	0	0	0	0	0	0	0	0	0	0	0	0	0	0
2019-06-07	3011	Morning	2	3	Urban	Bedroom	2	4	0	4	1	3	0	0	0	0	0	6	6	0	0	0
2019-06-07	3011	Morning	2	3	Urban	Bathroom	2	0	0	0	0	0	0	0	0	0	0	0	0	0	0	0
2019-06-07	3011	Morning	2	3	Urban	Kitchen room	2	0	0	0	0	0	0	0	0	0	0	0	0	0	0	0
2019-06-07	3011	Morning	2	3	Urban	Living room	2	0	0	0	0	0	0	0	0	0	0	0	0	0	0	0
2019-06-07	3011	Morning	2	3	Urban	Bathroom	3	0	0	0	0	0	0	0	0	0	0	0	0	0	0	0
2019-06-07	3011	Morning	2	3	Urban	Bedroom	3	0	0	0	0	0	0	0	0	0	0	2	2	0	0	0
2019-06-07	3011	Morning	2	3	Urban	Kitchen room	3	0	0	0	0	0	0	0	0	0	0	0	0	0	0	0
2019-06-07	3011	Morning	2	3	Urban	Living room	3	0	0	0	0	0	0	0	0	0	0	0	0	0	0	0
2019-06-07	3012	Morning	1	3	Urban	Bathroom	1	0	0	0	0	0	0	0	0	0	0	3	3	0	0	0
2019-06-07	3012	Morning	1	3	Urban	Bedroom	1	0	0	0	0	0	0	0	0	0	0	0	0	0	0	0
2019-06-07	3012	Morning	1	3	Urban	Kitchen room	1	0	0	0	0	0	0	0	0	0	0	0	0	0	0	0
2019-06-07	3012	Morning	1	3	Urban	Living room	1	0	0	0	0	0	0	0	0	0	0	4	4	0	0	0
2019-06-07	3012	Morning	1	3	Urban	Bathroom	2	0	0	0	0	0	0	0	0	0	0	0	0	0	0	0
2019-06-07	3012	Morning	1	3	Urban	Bedroom	2	0	0	0	0	0	0	0	0	0	0	2	0	2	2	0
2019-06-07	3012	Morning	1	3	Urban	Kitchen room	2	0	0	0	0	0	0	0	0	0	0	0	0	0	0	0
2019-06-07	3012	Morning	1	3	Urban	Living room	2	0	0	0	0	0	0	0	0	0	0	0	0	0	0	0
2019-06-07	3012	Morning	1	3	Urban	Bathroom	3	0	0	0	0	0	0	0	0	0	0	0	0	0	0	0
2019-06-07	3012	Morning	1	3	Urban	Bedroom	3	0	0	0	0	0	0	0	0	0	0	9	9	0	0	0
2019-06-07	3012	Morning	1	3	Urban	Kitchen room	3	0	0	0	0	0	0	0	0	0	0	0	0	0	0	0
2019-06-07	3012	Morning	1	3	Urban	Living room	3	0	0	0	0	0	0	0	0	0	0	0	0	0	0	0
2019-06-09	3013	Morning	2	3	Urban	Bathroom	1	0	0	0	0	0	0	0	0	0	0	0	0	0	0	0
2019-06-09	3013	Morning	2	3	Urban	Bedroom	1	0	0	0	0	0	0	0	0	0	0	0	0	0	0	0
2019-06-09	3013	Morning	2	3	Urban	Kitchen room	1	0	0	0	0	0	0	0	0	0	0	0	0	0	0	0
2019-06-09	3013	Morning	2	3	Urban	Living room	1	0	0	0	0	0	0	0	0	0	0	1	1	0	0	0
2019-06-09	3013	Morning	2	3	Urban	Bathroom	2	0	0	0	0	0	0	0	0	0	0	0	0	0	0	0
2019-06-09	3013	Morning	2	3	Urban	Bedroom	2	0	0	0	0	0	0	0	0	0	0	5	0	5	3	2
2019-06-09	3013	Morning	2	3	Urban	Kitchen room	2	0	0	0	0	0	0	0	0	0	0	0	0	0	0	0
2019-06-09	3013	Morning	2	3	Urban	Living room	2	0	0	0	0	0	0	0	0	0	0	0	0	0	0	0
2019-06-09	3013	Morning	2	3	Urban	Bathroom	3	0	0	0	0	0	0	0	0	0	0	0	0	0	0	0
2019-06-09	3013	Morning	2	3	Urban	Bedroom	3	0	0	0	0	0	0	0	0	0	0	0	0	0	0	0
2019-06-09	3013	Morning	2	3	Urban	Kitchen room	3	0	0	0	0	0	0	0	0	0	0	0	0	0	0	0
2019-06-09	3013	Morning	2	3	Urban	Living room	3	0	0	0	0	0	0	0	0	0	0	0	0	0	0	0
2019-06-10	3014	Morning	1	3	Urban	Bathroom	1	0	0	0	0	0	0	0	0	0	0	0	0	0	0	0
2019-06-10	3014	Morning	1	3	Urban	Bedroom	1	0	0	0	0	0	0	0	0	0	0	0	0	0	0	0
2019-06-10	3014	Morning	1	3	Urban	Kitchen room	1	0	0	0	0	0	0	0	0	0	0	0	0	0	0	0
2019-06-10	3014	Morning	1	3	Urban	Living room	1	0	0	0	0	0	0	0	0	0	0	2	0	2	2	0
2019-06-10	3014	Morning	1	3	Urban	Bedroom	2	4	2	2	0	2	0	0	0	0	0	0	0	0	0	0
2019-06-10	3014	Morning	1	3	Urban	Bathroom	2	0	0	0	0	0	0	0	0	0	0	1	0	1	1	0
2019-06-10	3014	Morning	1	3	Urban	Kitchen room	2	0	0	0	0	0	0	0	0	0	0	1	1	0	0	0
2019-06-10	3014	Morning	1	3	Urban	Living room	2	0	0	0	0	0	0	0	0	0	0	0	0	0	0	0
2019-06-10	3014	Morning	1	3	Urban	Bathroom	3	0	0	0	0	0	0	0	0	0	0	0	0	0	0	0
2019-06-10	3014	Morning	1	3	Urban	Bedroom	3	0	0	0	0	0	0	0	0	0	0	12	0	12	6	6
2019-06-10	3014	Morning	1	3	Urban	Kitchen room	3	0	0	0	0	0	0	0	0	0	0	0	0	0	0	0
2019-06-10	3014	Morning	1	3	Urban	Living room	3	0	0	0	0	0	0	0	0	0	0	0	0	0	0	0
2019-06-10	3015	Morning	2	3	Urban	Bathroom	1	0	0	0	0	0	0	0	0	0	0	0	0	0	0	0
2019-06-10	3015	Morning	2	3	Urban	Bedroom	1	0	0	0	0	0	0	0	0	0	0	0	0	0	0	0
2019-06-10	3015	Morning	2	3	Urban	Kitchen room	1	0	0	0	0	0	0	0	0	0	0	0	0	0	0	0
2019-06-10	3015	Morning	2	3	Urban	Living room	1	0	0	0	0	0	0	0	0	0	0	0	0	0	0	0
2019-06-10	3015	Morning	2	3	Urban	Bathroom	2	0	0	0	0	0	0	0	0	0	0	0	0	0	0	0
2019-06-10	3015	Morning	2	3	Urban	Bedroom	2	0	0	0	0	0	0	0	0	0	0	0	0	0	0	0
2019-06-10	3015	Morning	2	3	Urban	Kitchen room	2	0	0	0	0	0	0	0	0	0	0	0	0	0	0	0
2019-06-10	3015	Morning	2	3	Urban	Living room	2	0	0	0	0	0	0	0	0	0	0	0	0	0	0	0
2019-06-10	3015	Morning	2	3	Urban	Bathroom	3	0	0	0	0	0	0	0	0	0	0	0	0	0	0	0
2019-06-10	3015	Morning	2	3	Urban	Bedroom	3	0	0	0	0	0	0	0	0	0	0	0	0	0	0	0
2019-06-10	3015	Morning	2	3	Urban	Kitchen room	3	0	0	0	0	0	0	0	0	0	0	0	0	0	0	0
2019-06-10	3015	Morning	2	3	Urban	Living room	3	0	0	0	0	0	0	0	0	0	0	0	0	0	0	0
2019-06-11	3016	Morning	1	3	Urban	Bathroom	1	0	0	0	0	0	0	0	0	0	0	0	0	0	0	0
2019-06-11	3016	Morning	1	3	Urban	Bedroom	1	0	0	0	0	0	0	0	0	0	0	0	0	0	0	0
2019-06-11	3016	Morning	1	3	Urban	Kitchen room	1	0	0	0	0	0	0	0	0	0	0	0	0	0	0	0
2019-06-11	3016	Morning	1	3	Urban	Living room	1	0	0	0	0	0	0	0	0	0	0	0	0	0	0	0
2019-06-11	3016	Morning	1	3	Urban	Bedroom	2	4	2	2	0	2	0	0	0	0	0	0	0	0	0	0
2019-06-11	3016	Morning	1	3	Urban	Bathroom	2	0	0	0	0	0	0	0	0	0	0	0	0	0	0	0
2019-06-11	3016	Morning	1	3	Urban	Kitchen room	2	0	0	0	0	0	0	0	0	0	0	0	0	0	0	0
2019-06-11	3016	Morning	1	3	Urban	Living room	2	0	0	0	0	0	0	0	0	0	0	0	0	0	0	0
2019-06-11	3016	Morning	1	3	Urban	Bathroom	3	0	0	0	0	0	0	0	0	0	0	0	0	0	0	0
2019-06-11	3016	Morning	1	3	Urban	Bedroom	3	0	0	0	0	0	0	0	0	0	0	0	0	0	0	0
2019-06-11	3016	Morning	1	3	Urban	Kitchen room	3	0	0	0	0	0	0	0	0	0	0	0	0	0	0	0
2019-06-11	3016	Morning	1	3	Urban	Living room	3	0	0	0	0	0	0	0	0	0	0	0	0	0	0	0
2019-06-11	3017	Morning	2	3	Urban	Bathroom	1	0	0	0	0	0	0	0	0	0	0	0	0	0	0	0
2019-06-11	3017	Morning	2	3	Urban	Bedroom	1	0	0	0	0	0	0	0	0	0	0	2	2	0	0	0
2019-06-11	3017	Morning	2	3	Urban	Kitchen room	1	0	0	0	0	0	0	0	0	0	0	0	0	0	0	0
2019-06-11	3017	Morning	2	3	Urban	Living room	1	0	0	0	0	0	0	0	0	0	0	0	0	0	0	0
2019-06-11	3017	Morning	2	3	Urban	Bedroom	2	7	2	5	2	3	0	0	0	0	0	0	0	0	0	0
2019-06-11	3017	Morning	2	3	Urban	Bathroom	2	0	0	0	0	0	0	0	0	0	0	0	0	0	0	0
2019-06-11	3017	Morning	2	3	Urban	Kitchen room	2	0	0	0	0	0	0	0	0	0	0	0	0	0	0	0
2019-06-11	3017	Morning	2	3	Urban	Living room	2	0	0	0	0	0	0	0	0	0	0	0	0	0	0	0
2019-06-11	3017	Morning	2	3	Urban	Bathroom	3	0	0	0	0	0	0	0	0	0	0	0	0	0	0	0
2019-06-11	3017	Morning	2	3	Urban	Bedroom	3	0	0	0	0	0	0	0	0	0	0	0	0	0	0	0
2019-06-11	3017	Morning	2	3	Urban	Kitchen room	3	0	0	0	0	0	0	0	0	0	0	0	0	0	0	0
2019-06-11	3017	Morning	2	3	Urban	Living room	3	0	0	0	0	0	0	0	0	0	0	0	0	0	0	0
2019-06-02	3018	Morning	1	3	Urban	Bathroom	1	0	0	0	0	0	0	0	0	0	0	0	0	0	0	0
2019-06-02	3018	Morning	1	3	Urban	Bedroom	1	0	0	0	0	0	0	0	0	0	0	0	0	0	0	0
2019-06-02	3018	Morning	1	3	Urban	Kitchen room	1	0	0	0	0	0	0	0	0	0	0	0	0	0	0	0
2019-06-02	3018	Morning	1	3	Urban	Living room	1	0	0	0	0	0	0	0	0	0	0	0	0	0	0	0
2019-06-02	3018	Morning	1	3	Urban	Bathroom	2	16	6	10	2	8	0	0	0	0	0	0	0	0	0	0
2019-06-02	3018	Morning	1	3	Urban	Bedroom	2	8	4	4	2	2	0	0	0	0	0	4	0	4	1	3
2019-06-02	3018	Morning	1	3	Urban	Kitchen room	2	0	0	0	0	0	0	0	0	0	0	0	0	0	0	0
2019-06-02	3018	Morning	1	3	Urban	Living room	2	0	0	0	0	0	0	0	0	0	0	0	0	0	0	0
2019-06-02	3018	Morning	1	3	Urban	Bathroom	3	0	0	0	0	0	0	0	0	0	0	1	0	1	1	0
2019-06-02	3018	Morning	1	3	Urban	Bedroom	3	0	0	0	0	0	0	0	0	0	0	0	0	0	0	0
2019-06-02	3018	Morning	1	3	Urban	Kitchen room	3	0	0	0	0	0	0	0	0	0	0	0	0	0	0	0
2019-06-02	3018	Morning	1	3	Urban	Living room	3	0	0	0	0	0	0	0	0	0	0	0	0	0	0	0
2019-06-03	3019	Morning	2	3	Urban	Bathroom	1	0	0	0	0	0	0	0	0	0	0	0	0	0	0	0
2019-06-03	3019	Morning	2	3	Urban	Bedroom	1	0	0	0	0	0	0	0	0	0	0	0	0	0	0	0
2019-06-03	3019	Morning	2	3	Urban	Kitchen room	1	0	0	0	0	0	0	0	0	0	0	0	0	0	0	0
2019-06-03	3019	Morning	2	3	Urban	Living room	1	0	0	0	0	0	0	0	0	0	0	0	0	0	0	0
2019-06-03	3019	Morning	2	3	Urban	Bathroom	2	0	0	0	0	0	0	0	0	0	0	0	0	0	0	0
2019-06-03	3019	Morning	2	3	Urban	Bedroom	2	0	0	0	0	0	0	0	0	0	0	1	1	0	0	0
2019-06-03	3019	Morning	2	3	Urban	Kitchen room	2	0	0	0	0	0	0	0	0	0	0	1	1	0	0	0
2019-06-03	3019	Morning	2	3	Urban	Living room	2	0	0	0	0	0	0	0	0	0	0	0	0	0	0	0
2019-06-03	3019	Morning	2	3	Urban	Bathroom	3	0	0	0	0	0	0	0	0	0	0	0	0	0	0	0
2019-06-03	3019	Morning	2	3	Urban	Bedroom	3	0	0	0	0	0	0	0	0	0	0	0	0	0	0	0
2019-06-03	3019	Morning	2	3	Urban	Kitchen room	3	0	0	0	0	0	0	0	0	0	0	0	0	0	0	0
2019-06-03	3019	Morning	2	3	Urban	Living room	3	0	0	0	0	0	0	0	0	0	0	0	0	0	0	0
2019-06-03	3020	Morning	1	3	Urban	Bathroom	1	0	0	0	0	0	0	0	0	0	0	0	0	0	0	0
2019-06-03	3020	Morning	1	3	Urban	Bedroom	1	0	0	0	0	0	0	0	0	0	0	0	0	0	0	0
2019-06-03	3020	Morning	1	3	Urban	Kitchen room	1	0	0	0	0	0	0	0	0	0	0	0	0	0	0	0
2019-06-03	3020	Morning	1	3	Urban	Living room	1	0	0	0	0	0	0	0	0	0	0	1	1	0	0	0
2019-06-03	3020	Morning	1	3	Urban	Bathroom	2	3	3	0	0	0	0	0	0	0	0	8	0	8	1	7
2019-06-03	3020	Morning	1	3	Urban	Bedroom	2	0	0	0	0	0	0	0	0	0	0	0	0	0	0	0
2019-06-03	3020	Morning	1	3	Urban	Kitchen room	2	0	0	0	0	0	0	0	0	0	0	0	0	0	0	0
2019-06-03	3020	Morning	1	3	Urban	Living room	2	0	0	0	0	0	0	0	0	0	0	0	0	0	0	0
2019-06-03	3020	Morning	1	3	Urban	Bathroom	3	0	0	0	0	0	0	0	0	0	0	0	0	0	0	0
2019-06-03	3020	Morning	1	3	Urban	Bedroom	3	0	0	0	0	0	0	0	0	0	0	0	0	0	0	0
2019-06-03	3020	Morning	1	3	Urban	Kitchen room	3	0	0	0	0	0	0	0	0	0	0	0	0	0	0	0
2019-06-03	3020	Morning	1	3	Urban	Living room	3	0	0	0	0	0	0	0	0	0	0	0	0	0	0	0
2019-06-04	3021	Morning	2	3	Urban	Bathroom	1	0	0	0	0	0	0	0	0	0	0	0	0	0	0	0
2019-06-04	3021	Morning	2	3	Urban	Bedroom	1	0	0	0	0	0	0	0	0	0	0	1	0	1	0	1
2019-06-04	3021	Morning	2	3	Urban	Kitchen room	1	0	0	0	0	0	0	0	0	0	0	5	5	0	0	0
2019-06-04	3021	Morning	2	3	Urban	Living room	1	0	0	0	0	0	0	0	0	0	0	0	0	0	0	0
2019-06-04	3021	Morning	2	3	Urban	Bedroom	2	16	6	10	7	3	0	0	0	0	0	0	0	0	0	0
2019-06-04	3021	Morning	2	3	Urban	Bathroom	2	0	0	0	0	0	0	0	0	0	0	0	0	0	0	0
2019-06-04	3021	Morning	2	3	Urban	Kitchen room	2	0	0	0	0	0	0	0	0	0	0	6	6	0	0	0
2019-06-04	3021	Morning	2	3	Urban	Living room	2	0	0	0	0	0	0	0	0	0	0	0	0	0	0	0
2019-06-04	3021	Morning	2	3	Urban	Bathroom	3	0	0	0	0	0	0	0	0	0	0	0	0	0	0	0
2019-06-04	3021	Morning	2	3	Urban	Bedroom	3	0	0	0	0	0	0	0	0	0	0	0	0	0	0	0
2019-06-04	3021	Morning	2	3	Urban	Kitchen room	3	0	0	0	0	0	0	0	0	0	0	1	1	0	0	0
2019-06-04	3021	Morning	2	3	Urban	Living room	3	0	0	0	0	0	0	0	0	0	0	2	0	2	2	0
2019-06-04	3022	Morning	1	3	Urban	Bathroom	1	0	0	0	0	0	0	0	0	0	0	3	3	0	0	0
2019-06-04	3022	Morning	1	3	Urban	Bedroom	1	0	0	0	0	0	0	0	0	0	0	0	0	0	0	0
2019-06-04	3022	Morning	1	3	Urban	Kitchen room	1	0	0	0	0	0	0	0	0	0	0	0	0	0	0	0
2019-06-04	3022	Morning	1	3	Urban	Living room	1	0	0	0	0	0	0	0	0	0	0	0	0	0	0	0
2019-06-04	3022	Morning	1	3	Urban	Bathroom	2	0	0	0	0	0	0	0	0	0	0	0	0	0	0	0
2019-06-04	3022	Morning	1	3	Urban	Bedroom	2	0	0	0	0	0	0	0	0	0	0	0	0	0	0	0
2019-06-04	3022	Morning	1	3	Urban	Kitchen room	2	0	0	0	0	0	0	0	0	0	0	0	0	0	0	0
2019-06-04	3022	Morning	1	3	Urban	Living room	2	0	0	0	0	0	0	0	0	0	0	0	0	0	0	0
2019-06-04	3022	Morning	1	3	Urban	Bathroom	3	0	0	0	0	0	0	0	0	0	0	0	0	0	0	0
2019-06-04	3022	Morning	1	3	Urban	Bedroom	3	0	0	0	0	0	0	0	0	0	0	0	0	0	0	0
2019-06-04	3022	Morning	1	3	Urban	Kitchen room	3	0	0	0	0	0	0	0	0	0	0	0	0	0	0	0
2019-06-04	3022	Morning	1	3	Urban	Living room	3	0	0	0	0	0	0	0	0	0	0	1	1	0	0	0
2019-06-05	3023	Morning	2	3	Urban	Bathroom	1	0	0	0	0	0	0	0	0	0	0	0	0	0	0	0
2019-06-05	3023	Morning	2	3	Urban	Bedroom	1	0	0	0	0	0	0	0	0	0	0	2	2	0	0	0
2019-06-05	3023	Morning	2	3	Urban	Kitchen room	1	0	0	0	0	0	0	0	0	0	0	0	0	0	0	0
2019-06-05	3023	Morning	2	3	Urban	Living room	1	0	0	0	0	0	0	0	0	0	0	0	0	0	0	0
2019-06-05	3023	Morning	2	3	Urban	Bedroom	2	2	0	2	0	2	0	0	0	0	0	0	0	0	0	0
2019-06-05	3023	Morning	2	3	Urban	Bathroom	2	0	0	0	0	0	0	0	0	0	0	0	0	0	0	0
2019-06-05	3023	Morning	2	3	Urban	Kitchen room	2	0	0	0	0	0	0	0	0	0	0	0	0	0	0	0
2019-06-05	3023	Morning	2	3	Urban	Living room	2	0	0	0	0	0	0	0	0	0	0	0	0	0	0	0
2019-06-05	3023	Morning	2	3	Urban	Bathroom	3	0	0	0	0	0	0	0	0	0	0	0	0	0	0	0
2019-06-05	3023	Morning	2	3	Urban	Bedroom	3	0	0	0	0	0	0	0	0	0	0	0	0	0	0	0
2019-06-05	3023	Morning	2	3	Urban	Kitchen room	3	0	0	0	0	0	0	0	0	0	0	0	0	0	0	0
2019-06-05	3023	Morning	2	3	Urban	Living room	3	0	0	0	0	0	0	0	0	0	0	0	0	0	0	0
2019-06-05	3024	Morning	1	3	Urban	Bathroom	1	0	0	0	0	0	0	0	0	0	0	2	0	2	2	0
2019-06-05	3024	Morning	1	3	Urban	Bedroom	1	0	0	0	0	0	0	0	0	0	0	0	0	0	0	0
2019-06-05	3024	Morning	1	3	Urban	Kitchen room	1	0	0	0	0	0	0	0	0	0	0	0	0	0	0	0
2019-06-05	3024	Morning	1	3	Urban	Living room	1	0	0	0	0	0	0	0	0	0	0	0	0	0	0	0
2019-06-05	3024	Morning	1	3	Urban	Bathroom	2	0	0	0	0	0	0	0	0	0	0	0	0	0	0	0
2019-06-05	3024	Morning	1	3	Urban	Bedroom	2	0	0	0	0	0	0	0	0	0	0	0	0	0	0	0
2019-06-05	3024	Morning	1	3	Urban	Kitchen room	2	0	0	0	0	0	0	0	0	0	0	2	2	0	0	0
2019-06-05	3024	Morning	1	3	Urban	Living room	2	0	0	0	0	0	0	0	0	0	0	0	0	0	0	0
2019-06-05	3024	Morning	1	3	Urban	Bedroom	3	2	0	2	0	2	0	0	0	0	0	0	0	0	0	0
2019-06-05	3024	Morning	1	3	Urban	Bathroom	3	0	0	0	0	0	0	0	0	0	0	0	0	0	0	0
2019-06-05	3024	Morning	1	3	Urban	Kitchen room	3	0	0	0	0	0	0	0	0	0	0	0	0	0	0	0
2019-06-05	3024	Morning	1	3	Urban	Living room	3	0	0	0	0	0	0	0	0	0	0	0	0	0	0	0
2019-06-06	3025	Morning	2	3	Urban	Bathroom	1	0	0	0	0	0	0	0	0	0	0	1	1	0	0	0
2019-06-06	3025	Morning	2	3	Urban	Bedroom	1	0	0	0	0	0	0	0	0	0	0	0	0	0	0	0
2019-06-06	3025	Morning	2	3	Urban	Kitchen room	1	0	0	0	0	0	0	0	0	0	0	1	1	0	0	0
2019-06-06	3025	Morning	2	3	Urban	Living room	1	0	0	0	0	0	0	0	0	0	0	0	0	0	0	0
2019-06-06	3025	Morning	2	3	Urban	Bedroom	2	4	2	2	0	2	0	0	0	0	0	1	1	0	0	0
2019-06-06	3025	Morning	2	3	Urban	Bathroom	2	2	0	2	2	0	0	0	0	0	0	0	0	0	0	0
2019-06-06	3025	Morning	2	3	Urban	Kitchen room	2	0	0	0	0	0	0	0	0	0	0	0	0	0	0	0
2019-06-06	3025	Morning	2	3	Urban	Living room	2	0	0	0	0	0	0	0	0	0	0	0	0	0	0	0
2019-06-06	3025	Morning	2	3	Urban	Bathroom	3	0	0	0	0	0	0	0	0	0	0	0	0	0	0	0
2019-06-06	3025	Morning	2	3	Urban	Bedroom	3	0	0	0	0	0	0	0	0	0	0	2	2	0	0	0
2019-06-06	3025	Morning	2	3	Urban	Kitchen room	3	0	0	0	0	0	0	0	0	0	0	0	0	0	0	0
2019-06-06	3025	Morning	2	3	Urban	Living room	3	0	0	0	0	0	0	0	0	0	0	0	0	0	0	0
2019-06-06	3026	Afternoon	3	3	Urban	Bathroom	1	0	0	0	0	0	0	0	0	0	0	0	0	0	0	0
2019-06-06	3026	Afternoon	3	3	Urban	Bedroom	1	0	0	0	0	0	0	0	0	0	0	2	2	0	0	0
2019-06-06	3026	Afternoon	3	3	Urban	Kitchen room	1	0	0	0	0	0	0	0	0	0	0	0	0	0	0	0
2019-06-06	3026	Afternoon	3	3	Urban	Living room	1	0	0	0	0	0	0	0	0	0	0	0	0	0	0	0
2019-06-06	3026	Afternoon	3	3	Urban	Bathroom	2	0	0	0	0	0	0	0	0	0	0	0	0	0	0	0
2019-06-06	3026	Afternoon	3	3	Urban	Bedroom	2	0	0	0	0	0	0	0	0	0	0	0	0	0	0	0
2019-06-06	3026	Afternoon	3	3	Urban	Kitchen room	2	0	0	0	0	0	0	0	0	0	0	0	0	0	0	0
2019-06-06	3026	Afternoon	3	3	Urban	Living room	2	0	0	0	0	0	0	0	0	0	0	0	0	0	0	0
2019-06-06	3026	Afternoon	3	3	Urban	Bathroom	3	0	0	0	0	0	0	0	0	0	0	0	0	0	0	0
2019-06-06	3026	Afternoon	3	3	Urban	Bedroom	3	0	0	0	0	0	0	0	0	0	0	0	0	0	0	0
2019-06-06	3026	Afternoon	3	3	Urban	Kitchen room	3	0	0	0	0	0	0	0	0	0	0	0	0	0	0	0
2019-06-06	3026	Afternoon	3	3	Urban	Living room	3	0	0	0	0	0	0	0	0	0	0	1	1	0	0	0
2019-06-07	3027	Afternoon	4	3	Urban	Bathroom	1	0	0	0	0	0	0	0	0	0	0	0	0	0	0	0
2019-06-07	3027	Afternoon	4	3	Urban	Bedroom	1	0	0	0	0	0	0	0	0	0	0	0	0	0	0	0
2019-06-07	3027	Afternoon	4	3	Urban	Kitchen room	1	0	0	0	0	0	0	0	0	0	0	0	0	0	0	0
2019-06-07	3027	Afternoon	4	3	Urban	Living room	1	0	0	0	0	0	0	0	0	0	0	0	0	0	0	0
2019-06-07	3027	Afternoon	4	3	Urban	Bathroom	2	0	0	0	0	0	0	0	0	0	0	0	0	0	0	0
2019-06-07	3027	Afternoon	4	3	Urban	Bedroom	2	1	1	0	0	0	0	0	0	0	0	2	2	0	0	0
2019-06-07	3027	Afternoon	4	3	Urban	Kitchen room	2	0	0	0	0	0	0	0	0	0	0	0	0	0	0	0
2019-06-07	3027	Afternoon	4	3	Urban	Living room	2	0	0	0	0	0	0	0	0	0	0	0	0	0	0	0
2019-06-07	3027	Afternoon	4	3	Urban	Bathroom	3	0	0	0	0	0	0	0	0	0	0	0	0	0	0	0
2019-06-07	3027	Afternoon	4	3	Urban	Bedroom	3	0	0	0	0	0	0	0	0	0	0	0	0	0	0	0
2019-06-07	3027	Afternoon	4	3	Urban	Kitchen room	3	0	0	0	0	0	0	0	0	0	0	4	4	0	0	0
2019-06-07	3027	Afternoon	4	3	Urban	Living room	3	0	0	0	0	0	0	0	0	0	0	0	0	0	0	0
2019-06-07	3028	Afternoon	3	3	Urban	Bathroom	1	0	0	0	0	0	0	0	0	0	0	0	0	0	0	0
2019-06-07	3028	Afternoon	3	3	Urban	Bedroom	1	0	0	0	0	0	0	0	0	0	0	0	0	0	0	0
2019-06-07	3028	Afternoon	3	3	Urban	Kitchen room	1	0	0	0	0	0	0	0	0	0	0	0	0	0	0	0
2019-06-07	3028	Afternoon	3	3	Urban	Living room	1	0	0	0	0	0	0	0	0	0	0	0	0	0	0	0
2019-06-07	3028	Afternoon	3	3	Urban	Bathroom	2	0	0	0	0	0	0	0	0	0	0	0	0	0	0	0
2019-06-07	3028	Afternoon	3	3	Urban	Bedroom	2	0	0	0	0	0	0	0	0	0	0	0	0	0	0	0
2019-06-07	3028	Afternoon	3	3	Urban	Kitchen room	2	0	0	0	0	0	0	0	0	0	0	2	2	0	0	0
2019-06-07	3028	Afternoon	3	3	Urban	Living room	2	1	0	1	1	0	0	0	0	0	0	0	0	0	0	0
2019-06-07	3028	Afternoon	3	3	Urban	Bathroom	3	0	0	0	0	0	0	0	0	0	0	0	0	0	0	0
2019-06-07	3028	Afternoon	3	3	Urban	Bedroom	3	0	0	0	0	0	0	0	0	0	0	1	1	0	0	0
2019-06-07	3028	Afternoon	3	3	Urban	Kitchen room	3	0	0	0	0	0	0	0	0	0	0	0	0	0	0	0
2019-06-07	3028	Afternoon	3	3	Urban	Living room	3	0	0	0	0	0	0	0	0	0	0	0	0	0	0	0
2019-06-10	3029	Afternoon	3	3	Urban	Bathroom	1	0	0	0	0	0	0	0	0	0	0	0	0	0	0	0
2019-06-10	3029	Afternoon	3	3	Urban	Bedroom	1	0	0	0	0	0	0	0	0	0	0	0	0	0	0	0
2019-06-10	3029	Afternoon	3	3	Urban	Kitchen room	1	0	0	0	0	0	0	0	0	0	0	0	0	0	0	0
2019-06-10	3029	Afternoon	3	3	Urban	Living room	1	0	0	0	0	0	0	0	0	0	0	3	0	3	2	1
2019-06-10	3029	Afternoon	3	3	Urban	Bathroom	2	0	0	0	0	0	0	0	0	0	0	0	0	0	0	0
2019-06-10	3029	Afternoon	3	3	Urban	Bedroom	2	0	0	0	0	0	0	0	0	0	0	3	0	3	3	0
2019-06-10	3029	Afternoon	3	3	Urban	Kitchen room	2	0	0	0	0	0	0	0	0	0	0	0	0	0	0	0
2019-06-10	3029	Afternoon	3	3	Urban	Living room	2	1	0	1	1	0	0	0	0	0	0	0	0	0	0	0
2019-06-10	3029	Afternoon	3	3	Urban	Bathroom	3	0	0	0	0	0	0	0	0	0	0	0	0	0	0	0
2019-06-10	3029	Afternoon	3	3	Urban	Bedroom	3	0	0	0	0	0	0	0	0	0	0	0	0	0	0	0
2019-06-10	3029	Afternoon	3	3	Urban	Kitchen room	3	0	0	0	0	0	0	0	0	0	0	0	0	0	0	0
2019-06-10	3029	Afternoon	3	3	Urban	Living room	3	0	0	0	0	0	0	0	0	0	0	0	0	0	0	0
2019-06-11	3030	Afternoon	4	3	Urban	Bathroom	1	0	0	0	0	0	0	0	0	0	0	0	0	0	0	0
2019-06-11	3030	Afternoon	4	3	Urban	Bedroom	1	0	0	0	0	0	0	0	0	0	0	0	0	0	0	0
2019-06-11	3030	Afternoon	4	3	Urban	Kitchen room	1	0	0	0	0	0	0	0	0	0	0	0	0	0	0	0
2019-06-11	3030	Afternoon	4	3	Urban	Living room	1	0	0	0	0	0	0	0	0	0	0	5	5	0	0	0
2019-06-11	3030	Afternoon	4	3	Urban	Bathroom	2	0	0	0	0	0	0	0	0	0	0	4	0	4	0	4
2019-06-11	3030	Afternoon	4	3	Urban	Bedroom	2	2	2	0	0	0	0	0	0	0	0	0	0	0	0	0
2019-06-11	3030	Afternoon	4	3	Urban	Kitchen room	2	0	0	0	0	0	0	0	0	0	0	0	0	0	0	0
2019-06-11	3030	Afternoon	4	3	Urban	Living room	2	0	0	0	0	0	0	0	0	0	0	0	0	0	0	0
2019-06-11	3030	Afternoon	4	3	Urban	Bathroom	3	0	0	0	0	0	0	0	0	0	0	0	0	0	0	0
2019-06-11	3030	Afternoon	4	3	Urban	Bedroom	3	0	0	0	0	0	0	0	0	0	0	1	1	0	0	0
2019-06-11	3030	Afternoon	4	3	Urban	Kitchen room	3	0	0	0	0	0	0	0	0	0	0	0	0	0	0	0
2019-06-11	3030	Afternoon	4	3	Urban	Living room	3	0	0	0	0	0	0	0	0	0	0	0	0	0	0	0
2019-06-12	3031	Afternoon	3	3	Urban	Bathroom	1	0	0	0	0	0	0	0	0	0	0	0	0	0	0	0
2019-06-12	3031	Afternoon	3	3	Urban	Bedroom	1	0	0	0	0	0	0	0	0	0	0	0	0	0	0	0
2019-06-12	3031	Afternoon	3	3	Urban	Kitchen room	1	0	0	0	0	0	0	0	0	0	0	2	2	0	0	0
2019-06-12	3031	Afternoon	3	3	Urban	Living room	1	0	0	0	0	0	0	0	0	0	0	0	0	0	0	0
2019-06-12	3031	Afternoon	3	3	Urban	Bathroom	2	0	0	0	0	0	0	0	0	0	0	0	0	0	0	0
2019-06-12	3031	Afternoon	3	3	Urban	Bedroom	2	0	0	0	0	0	0	0	0	0	0	2	2	0	0	0
2019-06-12	3031	Afternoon	3	3	Urban	Kitchen room	2	0	0	0	0	0	0	0	0	0	0	0	0	0	0	0
2019-06-12	3031	Afternoon	3	3	Urban	Living room	2	2	2	0	0	0	0	0	0	0	0	0	0	0	0	0
2019-06-12	3031	Afternoon	3	3	Urban	Bathroom	3	0	0	0	0	0	0	0	0	0	0	0	0	0	0	0
2019-06-12	3031	Afternoon	3	3	Urban	Bedroom	3	0	0	0	0	0	0	0	0	0	0	0	0	0	0	0
2019-06-12	3031	Afternoon	3	3	Urban	Kitchen room	3	0	0	0	0	0	0	0	0	0	0	0	0	0	0	0
2019-06-12	3031	Afternoon	3	3	Urban	Living room	3	0	0	0	0	0	0	0	0	0	0	1	1	0	0	0
2019-06-12	3032	Afternoon	4	3	Urban	Bathroom	1	0	0	0	0	0	0	0	0	0	0	0	0	0	0	0
2019-06-12	3032	Afternoon	4	3	Urban	Bedroom	1	0	0	0	0	0	0	0	0	0	0	0	0	0	0	0
2019-06-12	3032	Afternoon	4	3	Urban	Kitchen room	1	0	0	0	0	0	0	0	0	0	0	0	0	0	0	0
2019-06-12	3032	Afternoon	4	3	Urban	Living room	1	0	0	0	0	0	0	0	0	0	0	0	0	0	0	0
2019-06-12	3032	Afternoon	4	3	Urban	Living room	2	6	2	4	0	4	0	0	0	0	0	0	0	0	0	0
2019-06-12	3032	Afternoon	4	3	Urban	Bathroom	2	10	5	5	2	3	0	0	0	0	0	0	0	0	0	0
2019-06-12	3032	Afternoon	4	3	Urban	Bedroom	2	0	0	0	0	0	0	0	0	0	0	0	0	0	0	0
2019-06-12	3032	Afternoon	4	3	Urban	Kitchen room	2	0	0	0	0	0	0	0	0	0	0	5	5	0	0	0
2019-06-12	3032	Afternoon	4	3	Urban	Bathroom	3	0	0	0	0	0	0	0	0	0	0	0	0	0	0	0
2019-06-12	3032	Afternoon	4	3	Urban	Bedroom	3	0	0	0	0	0	0	0	0	0	0	0	0	0	0	0
2019-06-12	3032	Afternoon	4	3	Urban	Kitchen room	3	0	0	0	0	0	0	0	0	0	0	0	0	0	0	0
2019-06-12	3032	Afternoon	4	3	Urban	Living room	3	0	0	0	0	0	0	0	0	0	0	0	0	0	0	0
2019-06-13	3033	Afternoon	3	3	Urban	Bathroom	1	0	0	0	0	0	0	0	0	0	0	0	0	0	0	0
2019-06-13	3033	Afternoon	3	3	Urban	Bedroom	1	0	0	0	0	0	0	0	0	0	0	0	0	0	0	0
2019-06-13	3033	Afternoon	3	3	Urban	Kitchen room	1	0	0	0	0	0	0	0	0	0	0	0	0	0	0	0
2019-06-13	3033	Afternoon	3	3	Urban	Living room	1	0	0	0	0	0	0	0	0	0	0	0	0	0	0	0
2019-06-13	3033	Afternoon	3	3	Urban	Bedroom	2	6	2	4	0	4	0	0	0	0	0	2	0	2	2	0
2019-06-13	3033	Afternoon	3	3	Urban	Bathroom	2	0	0	0	0	0	0	0	0	0	0	0	0	0	0	0
2019-06-13	3033	Afternoon	3	3	Urban	Kitchen room	2	0	0	0	0	0	0	0	0	0	0	0	0	0	0	0
2019-06-13	3033	Afternoon	3	3	Urban	Living room	2	0	0	0	0	0	0	0	0	0	0	0	0	0	0	0
2019-06-13	3033	Afternoon	3	3	Urban	Bathroom	3	0	0	0	0	0	0	0	0	0	0	0	0	0	0	0
2019-06-13	3033	Afternoon	3	3	Urban	Bedroom	3	0	0	0	0	0	0	0	0	0	0	0	0	0	0	0
2019-06-13	3033	Afternoon	3	3	Urban	Kitchen room	3	0	0	0	0	0	0	0	0	0	0	0	0	0	0	0
2019-06-13	3033	Afternoon	3	3	Urban	Living room	3	0	0	0	0	0	0	0	0	0	0	0	0	0	0	0
2019-06-13	3034	Afternoon	4	3	Urban	Bathroom	1	0	0	0	0	0	0	0	0	0	0	0	0	0	0	0
2019-06-13	3034	Afternoon	4	3	Urban	Bedroom	1	0	0	0	0	0	0	0	0	0	0	0	0	0	0	0
2019-06-13	3034	Afternoon	4	3	Urban	Kitchen room	1	0	0	0	0	0	0	0	0	0	0	1	1	0	0	0
2019-06-13	3034	Afternoon	4	3	Urban	Living room	1	0	0	0	0	0	0	0	0	0	0	0	0	0	0	0
2019-06-13	3034	Afternoon	4	3	Urban	Bedroom	2	4	0	4	0	4	0	0	0	0	0	0	0	0	0	0
2019-06-13	3034	Afternoon	4	3	Urban	Bathroom	2	0	0	0	0	0	0	0	0	0	0	0	0	0	0	0
2019-06-13	3034	Afternoon	4	3	Urban	Kitchen room	2	0	0	0	0	0	0	0	0	0	0	1	1	0	0	0
2019-06-13	3034	Afternoon	4	3	Urban	Living room	2	0	0	0	0	0	0	0	0	0	0	0	0	0	0	0
2019-06-13	3034	Afternoon	4	3	Urban	Bathroom	3	0	0	0	0	0	0	0	0	0	0	0	0	0	0	0
2019-06-13	3034	Afternoon	4	3	Urban	Bedroom	3	0	0	0	0	0	0	0	0	0	0	0	0	0	0	0
2019-06-13	3034	Afternoon	4	3	Urban	Kitchen room	3	0	0	0	0	0	0	0	0	0	0	0	0	0	0	0
2019-06-13	3034	Afternoon	4	3	Urban	Living room	3	0	0	0	0	0	0	0	0	0	0	0	0	0	0	0
2019-06-14	3035	Afternoon	3	3	Urban	Bathroom	1	0	0	0	0	0	0	0	0	0	0	0	0	0	0	0
2019-06-14	3035	Afternoon	3	3	Urban	Bedroom	1	0	0	0	0	0	0	0	0	0	0	0	0	0	0	0
2019-06-14	3035	Afternoon	3	3	Urban	Kitchen room	1	0	0	0	0	0	0	0	0	0	0	0	0	0	0	0
2019-06-14	3035	Afternoon	3	3	Urban	Living room	1	0	0	0	0	0	0	0	0	0	0	1	1	0	0	0
2019-06-14	3035	Afternoon	3	3	Urban	Bedroom	2	3	0	3	1	2	0	0	0	0	0	2	0	2	2	0
2019-06-14	3035	Afternoon	3	3	Urban	Bathroom	2	0	0	0	0	0	0	0	0	0	0	0	0	0	0	0
2019-06-14	3035	Afternoon	3	3	Urban	Kitchen room	2	0	0	0	0	0	0	0	0	0	0	0	0	0	0	0
2019-06-14	3035	Afternoon	3	3	Urban	Living room	2	0	0	0	0	0	0	0	0	0	0	0	0	0	0	0
2019-06-14	3035	Afternoon	3	3	Urban	Bathroom	3	0	0	0	0	0	0	0	0	0	0	1	1	0	0	0
2019-06-14	3035	Afternoon	3	3	Urban	Bedroom	3	0	0	0	0	0	0	0	0	0	0	0	0	0	0	0
2019-06-14	3035	Afternoon	3	3	Urban	Kitchen room	3	0	0	0	0	0	0	0	0	0	0	0	0	0	0	0
2019-06-14	3035	Afternoon	3	3	Urban	Living room	3	0	0	0	0	0	0	0	0	0	0	0	0	0	0	0
2019-06-14	3036	Afternoon	4	3	Urban	Bathroom	1	0	0	0	0	0	0	0	0	0	0	0	0	0	0	0
2019-06-14	3036	Afternoon	4	3	Urban	Bedroom	1	0	0	0	0	0	0	0	0	0	0	0	0	0	0	0
2019-06-14	3036	Afternoon	4	3	Urban	Kitchen room	1	0	0	0	0	0	0	0	0	0	0	0	0	0	0	0
2019-06-14	3036	Afternoon	4	3	Urban	Living room	1	0	0	0	0	0	0	0	0	0	0	0	0	0	0	0
2019-06-14	3036	Afternoon	4	3	Urban	Bathroom	2	0	0	0	0	0	0	0	0	0	0	0	0	0	0	0
2019-06-14	3036	Afternoon	4	3	Urban	Bedroom	2	0	0	0	0	0	0	0	0	0	0	0	0	0	0	0
2019-06-14	3036	Afternoon	4	3	Urban	Kitchen room	2	0	0	0	0	0	0	0	0	0	0	4	4	0	0	0
2019-06-14	3036	Afternoon	4	3	Urban	Living room	2	2	2	0	0	0	0	0	0	0	0	0	0	0	0	0
2019-06-14	3036	Afternoon	4	3	Urban	Bathroom	3	0	0	0	0	0	0	0	0	0	0	0	0	0	0	0
2019-06-14	3036	Afternoon	4	3	Urban	Bedroom	3	0	0	0	0	0	0	0	0	0	0	0	0	0	0	0
2019-06-14	3036	Afternoon	4	3	Urban	Kitchen room	3	0	0	0	0	0	0	0	0	0	0	0	0	0	0	0
2019-06-14	3036	Afternoon	4	3	Urban	Living room	3	0	0	0	0	0	0	0	0	0	0	0	0	0	0	0
2019-06-17	3037	Afternoon	3	3	Urban	Bathroom	1	0	0	0	0	0	0	0	0	0	0	0	0	0	0	0
2019-06-17	3037	Afternoon	3	3	Urban	Bedroom	1	0	0	0	0	0	0	0	0	0	0	0	0	0	0	0
2019-06-17	3037	Afternoon	3	3	Urban	Kitchen room	1	0	0	0	0	0	0	0	0	0	0	0	0	0	0	0
2019-06-17	3037	Afternoon	3	3	Urban	Living room	1	0	0	0	0	0	0	0	0	0	0	0	0	0	0	0
2019-06-17	3037	Afternoon	3	3	Urban	Bathroom	2	0	0	0	0	0	0	0	0	0	0	0	0	0	0	0
2019-06-17	3037	Afternoon	3	3	Urban	Bedroom	2	0	0	0	0	0	0	0	0	0	0	0	0	0	0	0
2019-06-17	3037	Afternoon	3	3	Urban	Kitchen room	2	0	0	0	0	0	0	0	0	0	0	0	0	0	0	0
2019-06-17	3037	Afternoon	3	3	Urban	Living room	2	2	0	2	2	0	0	0	0	0	0	0	0	0	0	0
2019-06-17	3037	Afternoon	3	3	Urban	Bathroom	3	0	0	0	0	0	0	0	0	0	0	0	0	0	0	0
2019-06-17	3037	Afternoon	3	3	Urban	Bedroom	3	0	0	0	0	0	0	0	0	0	0	0	0	0	0	0
2019-06-17	3037	Afternoon	3	3	Urban	Kitchen room	3	0	0	0	0	0	0	0	0	0	0	0	0	0	0	0
2019-06-17	3037	Afternoon	3	3	Urban	Living room	3	0	0	0	0	0	0	0	0	0	0	0	0	0	0	0
2019-06-17	3038	Afternoon	4	3	Urban	Bathroom	1	0	0	0	0	0	0	0	0	0	0	0	0	0	0	0
2019-06-17	3038	Afternoon	4	3	Urban	Bedroom	1	0	0	0	0	0	0	0	0	0	0	0	0	0	0	0
2019-06-17	3038	Afternoon	4	3	Urban	Kitchen room	1	0	0	0	0	0	0	0	0	0	0	0	0	0	0	0
2019-06-17	3038	Afternoon	4	3	Urban	Living room	1	0	0	0	0	0	0	0	0	0	0	0	0	0	0	0
2019-06-17	3038	Afternoon	4	3	Urban	Bathroom	2	0	0	0	0	0	0	0	0	0	0	0	0	0	0	0
2019-06-17	3038	Afternoon	4	3	Urban	Bedroom	2	0	0	0	0	0	0	0	0	0	0	0	0	0	0	0
2019-06-17	3038	Afternoon	4	3	Urban	Kitchen room	2	0	0	0	0	0	0	0	0	0	0	0	0	0	0	0
2019-06-17	3038	Afternoon	4	3	Urban	Living room	2	0	0	0	0	0	0	0	0	0	0	0	0	0	0	0
2019-06-17	3038	Afternoon	4	3	Urban	Bathroom	3	0	0	0	0	0	0	0	0	0	0	0	0	0	0	0
2019-06-17	3038	Afternoon	4	3	Urban	Bedroom	3	0	0	0	0	0	0	0	0	0	0	2	2	0	0	0
2019-06-17	3038	Afternoon	4	3	Urban	Kitchen room	3	0	0	0	0	0	0	0	0	0	0	0	0	0	0	0
2019-06-17	3038	Afternoon	4	3	Urban	Living room	3	0	0	0	0	0	0	0	0	0	0	0	0	0	0	0
2019-06-18	3039	Afternoon	3	3	Urban	Bathroom	1	0	0	0	0	0	0	0	0	0	0	4	4	0	0	0
2019-06-18	3039	Afternoon	3	3	Urban	Bedroom	1	0	0	0	0	0	0	0	0	0	0	0	0	0	0	0
2019-06-18	3039	Afternoon	3	3	Urban	Kitchen room	1	0	0	0	0	0	0	0	0	0	0	0	0	0	0	0
2019-06-18	3039	Afternoon	3	3	Urban	Living room	1	1	1	0	0	0	0	0	0	0	0	0	0	0	0	0
2019-06-18	3039	Afternoon	3	3	Urban	Bathroom	2	0	0	0	0	0	0	0	0	0	0	0	0	0	0	0
2019-06-18	3039	Afternoon	3	3	Urban	Bedroom	2	0	0	0	0	0	0	0	0	0	0	0	0	0	0	0
2019-06-18	3039	Afternoon	3	3	Urban	Kitchen room	2	0	0	0	0	0	0	0	0	0	0	0	0	0	0	0
2019-06-18	3039	Afternoon	3	3	Urban	Living room	2	0	0	0	0	0	0	0	0	0	0	0	0	0	0	0
2019-06-18	3039	Afternoon	3	3	Urban	Bathroom	3	0	0	0	0	0	0	0	0	0	0	0	0	0	0	0
2019-06-18	3039	Afternoon	3	3	Urban	Bedroom	3	0	0	0	0	0	0	0	0	0	0	0	0	0	0	0
2019-06-18	3039	Afternoon	3	3	Urban	Kitchen room	3	0	0	0	0	0	0	0	0	0	0	0	0	0	0	0
2019-06-18	3039	Afternoon	3	3	Urban	Living room	3	0	0	0	0	0	0	0	0	0	0	0	0	0	0	0
2019-06-19	3040	Afternoon	4	3	Urban	Bathroom	1	0	0	0	0	0	0	0	0	0	0	0	0	0	0	0
2019-06-19	3040	Afternoon	4	3	Urban	Bedroom	1	0	0	0	0	0	0	0	0	0	0	0	0	0	0	0
2019-06-19	3040	Afternoon	4	3	Urban	Kitchen room	1	0	0	0	0	0	0	0	0	0	0	0	0	0	0	0
2019-06-19	3040	Afternoon	4	3	Urban	Living room	1	0	0	0	0	0	0	0	0	0	0	0	0	0	0	0
2019-06-19	3040	Afternoon	4	3	Urban	Bedroom	2	5	2	3	0	3	0	0	0	0	0	0	0	0	0	0
2019-06-19	3040	Afternoon	4	3	Urban	Bathroom	2	0	0	0	0	0	0	0	0	0	0	0	0	0	0	0
2019-06-19	3040	Afternoon	4	3	Urban	Kitchen room	2	0	0	0	0	0	0	0	0	0	0	1	1	0	0	0
2019-06-19	3040	Afternoon	4	3	Urban	Living room	2	0	0	0	0	0	0	0	0	0	0	0	0	0	0	0
2019-06-19	3040	Afternoon	4	3	Urban	Bathroom	3	0	0	0	0	0	0	0	0	0	0	0	0	0	0	0
2019-06-19	3040	Afternoon	4	3	Urban	Bedroom	3	0	0	0	0	0	0	0	0	0	0	0	0	0	0	0
2019-06-19	3040	Afternoon	4	3	Urban	Kitchen room	3	0	0	0	0	0	0	0	0	0	0	0	0	0	0	0
2019-06-19	3040	Afternoon	4	3	Urban	Living room	3	0	0	0	0	0	0	0	0	0	0	0	0	0	0	0
2019-06-19	3041	Afternoon	3	3	Urban	Bathroom	1	0	0	0	0	0	0	0	0	0	0	0	0	0	0	0
2019-06-19	3041	Afternoon	3	3	Urban	Bedroom	1	0	0	0	0	0	0	0	0	0	0	0	0	0	0	0
2019-06-19	3041	Afternoon	3	3	Urban	Kitchen room	1	0	0	0	0	0	0	0	0	0	0	0	0	0	0	0
2019-06-19	3041	Afternoon	3	3	Urban	Living room	1	5	5	0	0	0	0	0	0	0	0	0	0	0	0	0
2019-06-19	3041	Afternoon	3	3	Urban	Bathroom	2	0	0	0	0	0	0	0	0	0	0	0	0	0	0	0
2019-06-19	3041	Afternoon	3	3	Urban	Bedroom	2	0	0	0	0	0	0	0	0	0	0	0	0	0	0	0
2019-06-19	3041	Afternoon	3	3	Urban	Kitchen room	2	0	0	0	0	0	0	0	0	0	0	4	4	0	0	0
2019-06-19	3041	Afternoon	3	3	Urban	Living room	2	0	0	0	0	0	0	0	0	0	0	0	0	0	0	0
2019-06-19	3041	Afternoon	3	3	Urban	Bathroom	3	0	0	0	0	0	0	0	0	0	0	0	0	0	0	0
2019-06-19	3041	Afternoon	3	3	Urban	Bedroom	3	0	0	0	0	0	0	0	0	0	0	0	0	0	0	0
2019-06-19	3041	Afternoon	3	3	Urban	Kitchen room	3	0	0	0	0	0	0	0	0	0	0	0	0	0	0	0
2019-06-19	3041	Afternoon	3	3	Urban	Living room	3	0	0	0	0	0	0	0	0	0	0	0	0	0	0	0
2019-06-20	3042	Afternoon	4	3	Urban	Bathroom	1	5	2	3	3	0	0	0	0	0	0	0	0	0	0	0
2019-06-20	3042	Afternoon	4	3	Urban	Bedroom	1	0	0	0	0	0	0	0	0	0	0	3	0	3	2	1
2019-06-20	3042	Afternoon	4	3	Urban	Kitchen room	1	0	0	0	0	0	0	0	0	0	0	0	0	0	0	0
2019-06-20	3042	Afternoon	4	3	Urban	Living room	1	0	0	0	0	0	0	0	0	0	0	0	0	0	0	0
2019-06-20	3042	Afternoon	4	3	Urban	Bathroom	2	0	0	0	0	0	0	0	0	0	0	0	0	0	0	0
2019-06-20	3042	Afternoon	4	3	Urban	Bedroom	2	8	4	4	4	0	0	0	0	0	0	1	0	1	0	1
2019-06-20	3042	Afternoon	4	3	Urban	Kitchen room	2	0	0	0	0	0	0	0	0	0	0	0	0	0	0	0
2019-06-20	3042	Afternoon	4	3	Urban	Living room	2	0	0	0	0	0	0	0	0	0	0	0	0	0	0	0
2019-06-20	3042	Afternoon	4	3	Urban	Bathroom	3	0	0	0	0	0	0	0	0	0	0	1	1	0	0	0
2019-06-20	3042	Afternoon	4	3	Urban	Bedroom	3	0	0	0	0	0	0	0	0	0	0	0	0	0	0	0
2019-06-20	3042	Afternoon	4	3	Urban	Kitchen room	3	0	0	0	0	0	0	0	0	0	0	0	0	0	0	0
2019-06-20	3042	Afternoon	4	3	Urban	Living room	3	0	0	0	0	0	0	0	0	0	0	0	0	0	0	0
2019-06-20	3043	Afternoon	3	3	Urban	Bathroom	1	0	0	0	0	0	0	0	0	0	0	0	0	0	0	0
2019-06-20	3043	Afternoon	3	3	Urban	Bedroom	1	0	0	0	0	0	0	0	0	0	0	0	0	0	0	0
2019-06-20	3043	Afternoon	3	3	Urban	Kitchen room	1	1	1	0	0	0	0	0	0	0	0	0	0	0	0	0
2019-06-20	3043	Afternoon	3	3	Urban	Living room	1	0	0	0	0	0	0	0	0	0	0	0	0	0	0	0
2019-06-20	3043	Afternoon	3	3	Urban	Bathroom	2	0	0	0	0	0	0	0	0	0	0	0	0	0	0	0
2019-06-20	3043	Afternoon	3	3	Urban	Bedroom	2	0	0	0	0	0	0	0	0	0	0	1	1	0	0	0
2019-06-20	3043	Afternoon	3	3	Urban	Kitchen room	2	0	0	0	0	0	0	0	0	0	0	0	0	0	0	0
2019-06-20	3043	Afternoon	3	3	Urban	Living room	2	0	0	0	0	0	0	0	0	0	0	0	0	0	0	0
2019-06-20	3043	Afternoon	3	3	Urban	Bathroom	3	0	0	0	0	0	0	0	0	0	0	0	0	0	0	0
2019-06-20	3043	Afternoon	3	3	Urban	Bedroom	3	0	0	0	0	0	0	0	0	0	0	0	0	0	0	0
2019-06-20	3043	Afternoon	3	3	Urban	Kitchen room	3	0	0	0	0	0	0	0	0	0	0	0	0	0	0	0
2019-06-20	3043	Afternoon	3	3	Urban	Living room	3	0	0	0	0	0	0	0	0	0	0	0	0	0	0	0
2019-06-21	3044	Afternoon	4	3	Urban	Bathroom	1	0	0	0	0	0	0	0	0	0	0	0	0	0	0	0
2019-06-21	3044	Afternoon	4	3	Urban	Bedroom	1	0	0	0	0	0	0	0	0	0	0	0	0	0	0	0
2019-06-21	3044	Afternoon	4	3	Urban	Kitchen room	1	0	0	0	0	0	0	0	0	0	0	0	0	0	0	0
2019-06-21	3044	Afternoon	4	3	Urban	Living room	1	0	0	0	0	0	0	0	0	0	0	0	0	0	0	0
2019-06-21	3044	Afternoon	4	3	Urban	Bathroom	2	0	0	0	0	0	0	0	0	0	0	0	0	0	0	0
2019-06-21	3044	Afternoon	4	3	Urban	Bedroom	2	0	0	0	0	0	0	0	0	0	0	1	1	0	0	0
2019-06-21	3044	Afternoon	4	3	Urban	Kitchen room	2	0	0	0	0	0	0	0	0	0	0	0	0	0	0	0
2019-06-21	3044	Afternoon	4	3	Urban	Living room	2	1	1	0	0	0	0	0	0	0	0	0	0	0	0	0
2019-06-21	3044	Afternoon	4	3	Urban	Bathroom	3	0	0	0	0	0	0	0	0	0	0	0	0	0	0	0
2019-06-21	3044	Afternoon	4	3	Urban	Bedroom	3	0	0	0	0	0	0	0	0	0	0	0	0	0	0	0
2019-06-21	3044	Afternoon	4	3	Urban	Kitchen room	3	0	0	0	0	0	0	0	0	0	0	0	0	0	0	0
2019-06-21	3044	Afternoon	4	3	Urban	Living room	3	0	0	0	0	0	0	0	0	0	0	0	0	0	0	0
2019-06-12	3045	Afternoon	3	3	Urban	Bathroom	1	0	0	0	0	0	0	0	0	0	0	0	0	0	0	0
2019-06-12	3045	Afternoon	3	3	Urban	Bedroom	1	0	0	0	0	0	0	0	0	0	0	0	0	0	0	0
2019-06-12	3045	Afternoon	3	3	Urban	Kitchen room	1	0	0	0	0	0	0	0	0	0	0	0	0	0	0	0
2019-06-12	3045	Afternoon	3	3	Urban	Living room	1	0	0	0	0	0	0	0	0	0	0	0	0	0	0	0
2019-06-12	3045	Afternoon	3	3	Urban	Bathroom	2	1	0	1	1	0	0	0	0	0	0	0	0	0	0	0
2019-06-12	3045	Afternoon	3	3	Urban	Bedroom	2	0	0	0	0	0	0	0	0	0	0	0	0	0	0	0
2019-06-12	3045	Afternoon	3	3	Urban	Kitchen room	2	0	0	0	0	0	0	0	0	0	0	0	0	0	0	0
2019-06-12	3045	Afternoon	3	3	Urban	Living room	2	1	0	1	1	0	0	0	0	0	0	0	0	0	0	0
2019-06-12	3045	Afternoon	3	3	Urban	Bathroom	3	0	0	0	0	0	0	0	0	0	0	0	0	0	0	0
2019-06-12	3045	Afternoon	3	3	Urban	Bedroom	3	0	0	0	0	0	0	0	0	0	0	0	0	0	0	0
2019-06-12	3045	Afternoon	3	3	Urban	Kitchen room	3	0	0	0	0	0	0	0	0	0	0	5	5	0	0	0
2019-06-12	3045	Afternoon	3	3	Urban	Living room	3	0	0	0	0	0	0	0	0	0	0	0	0	0	0	0
2019-06-12	3046	Afternoon	4	3	Urban	Bathroom	1	0	0	0	0	0	0	0	0	0	0	8	8	0	0	0
2019-06-12	3046	Afternoon	4	3	Urban	Bedroom	1	0	0	0	0	0	0	0	0	0	0	0	0	0	0	0
2019-06-12	3046	Afternoon	4	3	Urban	Kitchen room	1	0	0	0	0	0	0	0	0	0	0	0	0	0	0	0
2019-06-12	3046	Afternoon	4	3	Urban	Living room	1	0	0	0	0	0	0	0	0	0	0	0	0	0	0	0
2019-06-12	3046	Afternoon	4	3	Urban	Bathroom	2	4	2	2	2	2	0	0	0	0	0	0	0	0	0	0
2019-06-12	3046	Afternoon	4	3	Urban	Bedroom	2	0	0	0	0	0	0	0	0	0	0	0	0	0	0	0
2019-06-12	3046	Afternoon	4	3	Urban	Kitchen room	2	0	0	0	0	0	0	0	0	0	0	6	6	0	0	0
2019-06-12	3046	Afternoon	4	3	Urban	Living room	2	0	0	0	0	0	0	0	0	0	0	0	0	0	0	0
2019-06-12	3046	Afternoon	4	3	Urban	Bathroom	3	0	0	0	0	0	0	0	0	0	0	0	0	0	0	0
2019-06-12	3046	Afternoon	4	3	Urban	Bedroom	3	0	0	0	0	0	0	0	0	0	0	0	0	0	0	0
2019-06-12	3046	Afternoon	4	3	Urban	Kitchen room	3	0	0	0	0	0	0	0	0	0	0	0	0	0	0	0
2019-06-12	3046	Afternoon	4	3	Urban	Living room	3	0	0	0	0	0	0	0	0	0	0	0	0	0	0	0
2019-06-13	3047	Afternoon	3	3	Urban	Bathroom	1	0	0	0	0	0	0	0	0	0	0	0	0	0	0	0
2019-06-13	3047	Afternoon	3	3	Urban	Bedroom	1	0	0	0	0	0	0	0	0	0	0	0	0	0	0	0
2019-06-13	3047	Afternoon	3	3	Urban	Kitchen room	1	0	0	0	0	0	0	0	0	0	0	0	0	0	0	0
2019-06-13	3047	Afternoon	3	3	Urban	Living room	1	0	0	0	0	0	0	0	0	0	0	0	0	0	0	0
2019-06-13	3047	Afternoon	3	3	Urban	Bathroom	2	2	0	2	2	0	0	0	0	0	0	0	0	0	0	0
2019-06-13	3047	Afternoon	3	3	Urban	Bedroom	2	3	3	0	0	0	0	0	0	0	0	0	0	0	0	0
2019-06-13	3047	Afternoon	3	3	Urban	Kitchen room	2	0	0	0	0	0	0	0	0	0	0	0	0	0	0	0
[truncated: 881 more rows]

## Sheet: Metadata
#	fx	Data variables	Description
A		Date	Date of collection
B		House ID	House ID numbers
C		Time	Morning (am) or Afternoon (pm)
D		Range	period time collected : 1= 8:00-10.00 AM, 2=10:00-12:00 AM, 3= 1:00-3:00 PM, 4= 3:00-5:00 PM
E		Village	Village name : 1= Ban Kuthong, 2= Ban Muang Peng, 3= Ban Nonghi 4= Ban Nontan
F		Area	Rural or urban
G		Room	Room type: Bedroom, Bathroom, Living room, Kitchen
H		Height	Heigt level: 1= Low level (0-0.75m), 2= middle level (0.75-1.5m) 3= Height level (>1.5m)
I	Sum(J,K)	Total Aed	Total number of Ae aegypti collected by prokopack
J		Total Aed M	Total number of male Ae aegypti collected by prokopack
K	Sum(L,M)	Total Aed F	Total number of female Ae aegypti collected by prokopack
L	K-M	Aed F non	Number of non-blood fed female Ae aegypti collected by prokopack
M		Aed F blood	Number of blood fed female Ae aegypti collected by prokopack
N	Sum(O,P)	Total Albo	Total number of Ae albopictus collected by prokopack
O		Total Albo M	Total number of male Ae albopictus collected by prokopack
P	Sum(Q,R)	Total Albo F	Total number of female Ae albopictus collected by prokopack
Q	P-R	Albo F non	Number of blood fed female Ae albopictus collected by prokopack
R		Albo F blood	Number of male Ae albopictus collected by prokopack
S	Sum(T,U)	Total Cx	Total number of Culex spp. collected by prokopack
T		Total Cx M	Total number of male Culex spp. collected by prokopack
U	Sum(V,W)	Total Cx F	Total number of female Culex spp. collected by prokopack
V	U-W	Cx F non	Number of non blood fed female Culex spp. collected by prokopack
W		Cx F Blood	Number of blood fed female Culex spp. collected by prokopack
X	Sum(Y,Z)	Total Aed st	Total number of Ae aegypti collected by sticky trap
Y		Total Aed st M	Total number of male Ae aegypti collected by sticky trap
Z	Sum(AA,AB)	Total Aed st F	Total number of female Ae aegypti collected by sticky trap
AA	Z-AB	Aed st F non	Number of non-blood fed of female Ae aegypti collected by sticky trap
AB		Aed st F blood	Number of blood fed of female Ae aegypti collected by sticky trap
AC	Sum(AD,AE)	Total Albo st	Total number of Ae albopictus collected by sticky trap
AD		Total Albo st M	Total number of male Ae albopictus collected by sticky trap
AE	Sum(AF,AG)	Total Albo st F	Total number of female Ae albopictus collected by sticky trap
AF	AE-AG	Albo st F non	Number of non blood fed female Ae albopictus collected by sticky trap
AG		Albo st F blood	Number of blood fed female Ae albopictus collected by sticky trap
AH	Sum(AI,AJ)	Total Cx st	Total number of Culex spp collected by sticky trap
AI		Total Cx st M	Total number of male Culex spp. collected by sticky trap
AJ	Sum(AK,AL)	Total Cx st F	Total number of female Culex spp. collected by sticky trap
AK	AJ-AL	Cx st F non	Number of non blood fed female Culex spp. collected by sticky trap
AL		Cx st F blood	Number of blood fed female Culex spp. collected by sticky trap
AM		Gecko st	Number of gecko collected by sticky trap
