# Supplementary material for: Indoor resting behavior of Aedes aegypti (Diptera: Culicidae) in northeastern Thailand
Source: Parasit Vectors. 2023 Apr 14;16:127. doi: 10.1186/s13071-023-05746-9 (PMC10103527; doi:10.1186/s13071-023-05746-9)
Supplement: Supplementary file 9 — Additional file 9: Dataset S2. Dataset on socioenvironmental characteristics. [file 13071_2023_5746_MOESM9_ESM.xlsx]

## Sheet: Data
House ID	A1	A2	A3	A4	A5	A6	A7	A8	A9	A10	A11	B1	B2	B3	B4	B5	B6	B7	C1	C2	D1	D2	D3	D4	D5	D6	D7	D8	D9	D10	D11	D12	E1	E2	E3	E4	E5	E6	E7	E8	E9	E10	E11	E12	E13	E14	E15	E16	E17
1001	4	2	0	0	0	0	0	2	0	5	1	1	1	8	1	1	1	2	1	1	1	1	3	1	1	2	1	2	3	2	1	2	1	0	2	2	1	0	2	1	1	0	1	0	1	0	1	0	1
1002	4	3	0	0	0	2	0	0	7	1	1	2	1	7	1	1	2	2	2	3	2	1	3	1	2	3	1	3	2	3	2	2	2	2	1	0	1	0	1	0	2	1	1	0	1	0	1	0	1
1003	2	3	0	0	0	0	0	2	1	1	1	1	1	6	1	1	2	2	2	2	2	2	3	2	2	2	3	2	2	1	2	1	1	0	2	2	1	0	1	0	1	0	1	0	1	0	1	0	1
1004	1	3	0	0	0	0	0	0	0	1	1	2	4	4	1	1	2	2	2	1	3	3	1	3	1	1	1	1	2	1	1	1	1	0	2	3	1	0	1	0	1	0	1	0	1	0	1	0	1
1005	2	2	0	0	0	0	0	0	0	1	1	2	1	5	1	1	2	2	1	2	2	2	3	1	2	2	1	1	2	2	2	2	1	0	2	3	1	0	2	1	1	0	1	0	1	0	1	0	1
1006	1	4	0	0	0	0	0	0	0	5	1	2	1	7	1	1	2	2	2	1	2	2	1	2	1	1	2	1	1	1	2	1	2	3	2	3	1	0	2	1	1	0	1	0	1	0	1	0	1
1007	3	2	0	0	1	0	0	0	0	1	1	1	2	7	1	1	2	1	3	3	1	1	1	1	2	2	1	2	1	2	3	2	2	4	1	0	1	0	2	1	1	0	1	0	1	0	1	0	1
1008	6	2	0	0	0	0	0	0	0	1	1	1	1	6	1	1	2	2	2	1	1	3	2	3	1	2	1	2	2	1	3	1	1	0	1	0	1	0	2	1	1	0	1	0	1	0	1	0	1
1009	3	5	0	0	0	0	0	0	0	1	1	1	1	6	1	1	1	1	3	3	1	1	2	1	1	2	2	2	1	1	2	1	2	2	1	0	1	0	1	0	1	0	1	0	2	3	1	0	1
1010	5	2	0	0	0	0	0	8	2	1	1	2	2	5	2	2	1	1	3	2	1	1	2	1	2	2	2	2	2	1	1	2	2	4	1	0	1	0	2	1	2	1	1	0	1	0	1	0	1
1011	5	2	0	0	0	0	0	1	1	1	1	1	2	5	1	1	2	1	2	2	2	2	1	2	1	2	2	1	3	2	3	2	2	3	2	3	1	0	1	0	1	0	1	0	1	0	1	0	1
1012	2	2	0	0	0	0	0	0	2	1	1	1	1	4	1	1	2	1	3	3	1	1	3	1	1	2	1	1	2	2	1	1	2	3	1	0	1	0	1	0	1	0	1	0	1	0	1	0	1
1013	4	3	0	0	1	0	0	0	0	1	1	2	1	5	2	2	2	1	1	1	3	2	1	2	2	1	2	2	1	1	3	1	2	4	1	0	1	0	2	1	1	0	1	0	1	0	1	0	1
1014	1	2	0	0	0	0	0	0	0	5	1	1	4	4	1	1	2	2	3	3	1	2	2	2	1	2	1	1	1	1	3	1	1	0	2	3	1	0	2	1	1	0	1	0	1	0	1	0	1
1015	4	2	0	0	0	1	0	0	0	1	1	2	2	5	2	2	2	2	1	1	3	2	1	3	3	1	2	1	2	1	3	1	1	0	1	0	1	0	2	0	1	0	1	0	1	0	1	0	1
1016	3	2	0	0	0	0	0	2	3	5	1	1	2	5	1	1	2	1	1	1	3	2	1	3	1	1	2	1	2	1	3	1	1	0	2	3	1	0	2	1	1	0	1	0	1	0	1	0	1
1017	4	4	2	0	0	0	0	0	0	1	1	1	2	4	2	2	2	1	2	1	2	2	2	1	2	1	2	1	1	1	3	1	1	0	1	0	1	0	2	1	1	0	1	0	1	0	1	0	1
1018	3	1	2	0	0	0	0	0	0	1	1	1	2	4	2	2	2	1	2	1	1	1	3	1	3	2	3	2	2	3	3	1	2	3	1	0	1	0	2	1	1	0	1	0	1	0	1	0	1
1019	2	2	0	0	3	0	0	0	0	1	1	1	4	5	2	2	2	1	2	1	3	2	1	3	3	2	3	3	2	3	3	1	2	3	1	0	1	0	2	1	2	1	1	0	1	0	1	0	1
1020	1	3	0	0	0	0	0	0	2	1	1	2	4	3	2	2	2	1	2	1	3	3	2	3	3	2	3	2	2	3	3	1	1	0	2	3	1	0	2	1	1	0	1	0	1	0	1	0	1
1021	5	2	0	0	0	0	0	0	0	1	1	1	1	4	2	2	2	2	2	1	3	3	2	3	3	1	3	2	1	3	3	1	1	0	2	3	1	0	1	0	2	0	1	0	1	0	1	0	1
1022	8	2	0	0	0	0	0	0	0	1	1	1	2	6	1	2	2	1	1	2	3	3	1	3	3	1	3	1	1	2	3	1	1	0	2	2	1	0	2	1	1	0	1	0	1	0	1	0	1
1023	3	2	0	0	0	0	0	0	0	1	1	1	2	6	1	2	2	1	1	2	3	3	3	1	1	1	3	2	2	1	3	3	1	0	2	2	1	0	2	1	1	0	1	0	1	0	1	0	1
1024	2	2	0	0	0	0	0	0	0	1	1	2	4	7	1	2	2	1	1	2	3	3	1	3	3	2	2	1	1	3	3	1	2	4	2	3	1	0	2	1	1	0	1	0	1	0	1	0	1
1025	1	2	0	0	0	0	0	0	0	1	1	1	4	8	2	2	2	2	2	2	3	2	3	3	1	1	1	2	3	3	3	1	1	0	2	2	1	0	2	1	1	0	1	0	1	0	1	0	1
1026	5	1	0	0	0	0	0	0	0	1	1	1	1	4	1	2	2	2	1	1	1	1	3	1	3	2	3	3	1	3	3	1	1	0	2	4	1	0	1	0	1	0	1	0	1	0	1	0	1
1027	3	2	10	0	0	0	0	0	0	1	1	1	1	4	2	2	2	2	3	3	1	1	3	1	1	2	1	2	3	3	1	1	2	3	1	0	1	0	2	1	1	0	1	0	1	0	1	0	1
1028	2	3	0	0	0	0	0	0	0	1	1	2	4	4	1	2	2	2	1	1	3	3	2	3	3	2	3	2	2	3	3	1	1	0	1	0	1	0	2	1	2	2	1	0	1	0	1	0	1
1029	2	2	0	0	0	0	0	0	0	1	1	2	4	5	1	2	2	1	1	1	3	3	2	3	1	2	2	2	3	1	3	1	1	0	1	0	1	0	1	0	1	0	1	0	1	0	1	0	1
1030	8	4	0	0	0	0	1	0	2	1	1	2	2	4	1	2	2	2	1	1	3	3	1	3	2	2	3	2	1	2	3	1	2	3	2	0	1	0	1	0	2	2	1	0	1	0	2	0	1
1031	2	3	0	0	0	0	0	0	0	1	1	1	2	5	2	1	2	1	1	1	3	3	2	3	3	2	3	3	2	2	3	1	1	0	1	0	1	0	2	1	1	0	1	0	1	0	2	1	1
1032	2	2	0	0	0	0	0	0	0	1	1	2	1	5	1	2	2	1	1	1	1	1	3	2	2	1	1	2	3	2	3	1	1	0	2	3	1	0	2	1	1	0	1	0	1	0	2	2	1
1033	4	2	0	0	0	0	0	1	0	1	1	2	2	4	1	2	2	2	1	1	3	3	3	3	3	2	2	2	2	3	3	1	2	3	2	3	1	0	2	1	1	0	1	0	1	0	2	2	1
1034	4	4	0	0	0	0	0	0	0	1	1	1	2	5	1	2	2	2	1	2	3	1	1	3	2	1	3	2	1	3	2	1	1	0	2	3	1	0	2	1	1	0	1	0	1	0	1	0	1
1035	3	1	0	0	0	0	0	0	0	1	1	1	1	4	1	2	1	2	1	3	3	3	2	3	1	1	3	2	1	2	3	1	1	0	1	0	1	0	2	1	1	0	1	0	1	0	1	0	1
1036	5	2	0	0	0	0	0	0	2	1	1	1	2	4	1	2	2	2	1	3	3	2	2	3	3	2	3	2	3	1	2	2	1	0	1	0	1	0	2	1	2	1	1	0	1	0	1	0	1
1037	6	4	0	0	1	0	0	0	0	1	1	1	1	5	1	2	2	1	1	1	3	3	2	3	2	1	1	1	1	1	2	2	1	0	2	3	1	0	2	1	1	0	1	0	1	0	1	0	1
1038	3	2	0	0	0	0	0	0	0	1	1	1	2	4	2	2	1	2	1	1	3	3	1	3	2	1	3	2	1	2	3	2	1	0	2	3	1	0	2	1	1	0	1	0	2	2	2	2	1
1039	3	4	4	0	0	0	0	3	0	1	1	2	1	5	2	1	2	1	1	1	3	3	1	3	2	2	1	1	2	2	2	1	1	0	1	0	1	0	2	1	1	0	1	0	1	0	1	0	1
1040	3	4	0	0	0	0	0	0	0	1	1	1	4	4	2	2	2	1	2	1	3	3	2	2	3	2	3	1	2	3	3	1	1	0	1	0	1	0	2	1	2	1	1	0	1	0	1	0	1
1041	2	4	0	0	0	0	0	0	0	1	1	1	2	5	1	2	2	2	1	3	3	3	1	2	1	1	2	2	1	2	3	1	2	3	2	3	1	0	2	1	1	0	1	0	1	0	1	0	1
1042	3	2	0	0	0	0	0	0	0	1	1	1	1	4	1	2	2	2	1	1	3	3	1	3	2	1	3	1	3	1	2	1	1	0	2	3	1	0	2	1	1	0	1	0	1	0	2	1	1
1043	2	2	0	0	0	0	0	0	0	1	1	1	1	4	2	2	2	2	1	1	3	3	2	2	3	1	2	3	2	2	3	1	2	3	2	3	1	0	2	1	1	0	1	0	2	1	2	2	1
1044	4	2	0	0	0	0	0	0	0	1	1	1	1	5	1	2	2	2	1	1	3	2	3	2	2	1	2	2	1	3	1	1	1	0	1	0	1	0	2	1	2	3	1	0	1	0	1	0	1
1045	2	2	0	0	0	0	0	0	0	1	1	1	2	5	1	2	2	2	2	1	3	2	3	3	2	2	1	1	1	1	3	1	2	3	2	3	1	0	1	1	2	2	1	0	1	0	1	0	1
1046	2	2	0	0	0	0	0	0	0	1	1	1	2	5	1	2	2	2	1	1	3	3	2	2	2	1	3	3	3	1	3	1	1	0	1	0	1	0	2	1	2	1	1	0	1	0	1	0	1
1047	3	2	0	0	0	0	0	0	0	1	1	1	2	4	1	2	2	2	1	1	2	3	1	1	3	1	3	2	2	2	2	2	1	0	2	3	1	0	2	1	1	0	1	0	1	0	1	0	1
1048	4	2	0	0	0	0	0	0	0	1	1	2	1	4	1	2	2	2	1	1	3	2	1	3	3	2	2	1	1	3	1	1	1	0	2	3	1	0	2	1	1	0	1	0	1	0	1	0	1
1049	1	4	10	0	0	1	0	0	0	1	1	2	1	4	1	2	2	2	1	1	3	3	1	3	1	2	3	1	2	1	3	1	1	0	1	0	1	0	2	1	1	0	1	0	1	0	1	0	1
1050	5	4	0	0	0	0	0	0	0	1	1	1	1	4	1	2	2	2	2	1	2	3	2	3	3	2	3	2	2	2	3	1	1	0	1	0	1	0	2	1	1	0	1	0	1	0	1	0	1
1051	6	2	0	0	0	0	0	0	0	1	1	2	1	4	1	2	2	2	1	1	3	2	1	2	2	2	3	2	1	1	2	1	1	0	1	0	1	0	2	1	1	0	1	0	1	0	1	0	1
1052	4	2	0	0	0	0	0	0	0	1	1	2	1	4	1	2	2	2	1	1	3	1	2	3	3	1	3	3	3	2	3	2	1	0	1	0	1	0	2	1	1	0	1	0	1	0	1	0	1
1053	4	2	10	0	0	0	0	0	0	1	1	1	4	4	1	2	2	1	1	1	3	3	1	2	3	1	2	2	2	3	3	1	1	0	1	0	1	0	2	1	1	0	1	0	1	0	1	0	1
1054	5	2	0	0	0	0	0	0	0	1	1	2	4	5	1	2	2	1	2	1	1	2	1	3	2	2	1	3	3	3	1	1	2	3	1	0	1	0	2	1	1	0	1	0	1	0	1	0	1
1055	2	4	0	0	0	0	0	0	0	1	1	1	2	4	1	2	2	1	1	1	2	1	2	2	3	1	2	2	1	2	3	3	2	3	1	0	1	0	2	1	1	0	1	0	1	0	1	0	1
1056	6	4	5	0	0	0	0	1	0	3	1	2	4	3	1	2	2	1	1	1	3	3	3	1	1	3	1	3	3	2	3	1	2	3	2	3	1	0	2	1	1	0	1	0	1	0	1	0	1
1057	3	4	0	0	0	0	0	0	0	3	1	1	4	5	1	2	2	2	3	1	3	3	3	3	3	2	1	1	2	3	3	1	2	4	1	0	1	0	2	1	1	0	1	0	1	0	1	0	1
1058	4	2	0	0	0	0	0	0	0	3	1	2	4	4	2	2	2	2	3	1	3	3	1	3	2	1	3	1	2	3	2	1	1	0	1	0	1	0	2	1	1	0	1	0	1	0	1	0	1
1059	2	4	0	0	0	0	0	0	0	3	1	1	4	5	1	2	2	2	3	1	1	2	2	3	3	2	2	2	1	1	3	2	1	0	1	0	1	0	2	1	1	0	1	0	1	0	1	0	1
1060	4	2	0	0	0	0	0	0	0	3	1	2	4	4	1	2	2	1	3	1	2	3	1	3	3	3	3	3	3	3	2	1	1	0	2	3	1	0	2	1	1	0	1	0	1	0	1	0	1
2001	1	4	0	0	0	0	0	0	0	5	1	1	2	5	1	2	1	1	2	1	3	2	3	1	3	2	2	2	3	1	1	1	2	4	2	4	1	0	2	1	2	2	2	5	1	0	1	0	1
2002	1	1	0	0	0	0	0	0	0	4	1	1	2	4	1	2	2	1	1	1	2	2	3	1	1	2	3	1	3	1	2	2	2	3	2	4	1	0	2	1	2	3	2	4	1	0	2	2	1
2003	4	1	4	0	0	0	0	0	0	4	1	2	4	4	1	2	2	2	1	1	1	1	3	1	1	1	3	2	2	2	2	1	2	4	1	4	1	0	2	1	2	3	2	3	1	0	1	0	1
2004	3	4	0	0	0	0	0	0	0	4	1	2	4	5	1	2	2	2	2	1	1	2	1	1	2	1	3	2	3	1	3	2	2	2	2	0	1	0	2	1	2	3	2	0	2	2	1	0	1
2005	5	3	0	0	0	0	0	0	0	4	1	2	4	4	2	2	2	2	1	3	2	2	3	3	2	1	3	2	3	1	1	1	2	4	2	2	1	0	2	1	1	0	2	4	2	2	1	0	1
2006	4	5	10	0	0	0	0	0	0	4	1	2	4	4	2	2	2	2	1	2	3	3	3	3	2	1	3	2	3	1	1	1	2	4	2	3	1	0	2	1	2	3	2	4	1	0	1	0	1
2007	6	4	20	10	0	0	0	0	3	4	1	2	4	4	2	2	2	2	1	1	2	3	3	3	3	1	3	2	3	1	3	2	2	3	2	4	1	0	2	1	1	0	2	4	1	0	1	0	1
2008	2	2	20	0	0	0	0	0	1	4	1	2	4	5	2	2	2	2	1	3	2	3	3	3	3	2	3	2	3	1	2	2	2	4	2	3	1	0	2	1	2	3	2	4	1	0	1	0	1
2009	4	2	0	0	0	0	0	0	0	4	1	2	4	4	2	2	2	2	1	1	1	1	3	1	1	1	1	1	3	2	2	2	1	0	2	4	1	0	2	1	1	0	2	4	1	0	1	0	1
2010	2	4	10	0	0	0	0	0	0	4	1	2	4	5	1	2	2	1	1	3	2	3	3	1	3	2	3	2	2	2	1	2	2	3	2	3	1	0	2	1	2	1	2	4	1	0	1	0	1
2011	4	2	0	0	0	0	0	0	4	4	1	2	4	5	2	2	2	2	2	2	2	2	2	2	3	2	3	2	3	1	2	2	1	0	2	3	1	0	2	1	1	0	2	0	1	0	1	0	1
2012	3	4	0	0	0	0	0	0	0	4	1	2	4	4	2	2	2	2	1	1	1	1	3	2	3	2	2	2	3	1	1	1	1	0	2	1	1	0	2	1	1	0	2	0	1	0	2	2	1
2013	3	3	0	0	0	0	0	0	0	4	1	2	4	4	1	2	2	2	1	2	3	3	3	2	3	2	3	2	3	1	1	1	2	4	2	1	1	0	2	1	1	0	2	4	1	0	1	0	1
2014	3	3	0	0	0	0	0	0	0	4	1	2	4	4	1	2	2	2	1	2	3	2	1	2	3	2	2	2	2	2	1	2	2	4	2	3	1	0	2	1	1	0	2	4	1	0	1	0	1
2015	5	5	0	0	0	0	0	0	0	4	1	1	2	8	1	2	2	2	1	1	3	3	1	3	1	1	1	1	2	1	1	1	1	0	2	4	1	0	2	1	1	0	2	0	1	0	2	1	1
2016	3	3	0	0	0	0	0	0	0	4	1	2	4	4	1	2	1	1	1	2	1	1	3	1	1	1	1	1	3	1	1	1	2	2	2	2	1	0	2	1	1	0	2	0	1	0	1	0	1
2017	5	5	8	0	0	0	0	0	0	4	1	1	1	5	1	2	1	2	1	2	3	1	2	3	3	2	2	2	3	2	1	1	2	2	2	3	1	0	2	1	1	0	1	0	1	0	2	2	1
2018	6	2	10	10	0	0	0	2	0	4	1	1	1	4	1	2	2	2	1	2	3	1	2	2	3	2	2	1	2	1	2	1	2	3	2	1	1	0	2	1	2	3	2	4	1	0	1	0	1
2019	4	4	17	0	0	0	0	2	0	4	1	1	1	6	1	2	2	1	1	2	1	1	3	2	1	1	1	1	2	1	1	1	2	3	2	3	1	0	2	1	1	0	1	4	2	2	2	2	1
2020	2	2	3	0	0	0	0	1	0	4	1	1	1	4	1	1	1	2	1	3	3	3	3	1	3	2	2	1	3	1	1	1	2	2	2	3	1	0	2	1	2	0	2	0	2	1	1	0	1
2021	6	2	0	0	0	0	0	0	0	4	1	2	4	4	1	2	2	2	1	3	3	2	2	2	3	1	2	2	1	1	2	2	2	3	2	3	1	0	2	1	2	3	2	3	2	2	2	2	1
2022	4	4	0	0	0	0	0	7	0	4	1	2	4	4	1	2	2	2	2	2	2	3	2	3	2	2	2	2	3	2	2	2	2	2	2	3	1	0	2	1	2	3	2	3	2	2	2	2	1
2023	6	2	0	0	0	0	0	0	0	4	1	2	4	4	2	2	2	2	1	3	3	1	3	3	3	2	2	1	3	1	1	1	2	3	2	1	1	0	2	1	2	3	2	3	2	2	2	2	1
2024	1	1	0	0	0	0	0	0	0	4	1	1	4	4	2	2	2	2	1	3	3	1	3	2	3	2	1	2	3	2	2	2	2	3	2	3	1	0	2	1	2	3	2	3	2	2	2	2	1
2025	3	3	0	0	0	0	0	0	0	4	1	2	4	4	1	2	2	1	2	2	2	2	3	2	2	2	3	1	2	2	1	3	2	3	2	3	1	0	2	1	2	3	2	3	2	2	2	2	1
2026	5	5	0	0	0	0	0	0	0	4	1	2	2	4	1	2	1	2	1	3	3	2	3	1	3	2	2	1	3	1	2	2	2	3	2	3	1	0	2	1	2	3	2	3	2	2	2	2	1
2027	3	3	0	0	0	0	0	0	0	4	1	2	4	4	1	2	2	1	2	2	3	2	2	1	3	2	3	2	3	1	1	1	2	3	2	3	1	0	2	1	2	3	2	3	2	2	2	2	1
2028	3	3	0	0	0	0	0	0	0	4	1	2	4	5	2	2	2	1	1	1	3	3	2	2	1	3	3	1	2	2	2	1	2	3	2	3	1	0	2	1	2	3	2	3	2	1	2	2	1
2029	1	1	0	0	0	0	0	0	0	4	1	2	4	4	1	2	1	2	2	2	2	2	3	1	2	2	1	1	2	2	2	2	2	3	2	3	1	0	2	1	2	3	2	3	2	1	2	2	1
2030	7	2	0	0	0	0	0	0	0	4	1	2	4	7	1	2	2	2	1	2	2	3	2	3	2	2	1	3	3	3	2	2	2	3	2	3	1	0	2	1	2	3	2	3	2	2	2	3	1
2031	2	2	0	0	0	0	0	1	4	4	1	2	4	4	1	2	2	2	1	2	1	1	2	2	2	2	2	2	2	2	1	2	2	3	2	3	1	0	2	1	2	3	2	3	2	2	2	3	1
2032	4	4	0	0	0	0	0	5	0	4	1	2	4	4	1	2	2	2	2	2	2	2	1	1	2	2	1	3	1	1	2	2	2	3	2	3	1	0	2	1	2	3	2	3	2	2	2	3	1
2033	7	2	0	0	0	0	0	0	0	4	1	2	4	4	2	2	2	2	1	3	2	2	1	2	3	3	2	2	2	2	2	2	2	3	2	3	1	0	2	1	2	3	2	3	1	0	2	2	1
2034	2	2	0	0	0	0	0	0	0	4	1	2	4	4	1	2	2	2	2	3	2	1	2	1	2	2	1	3	3	3	2	2	2	3	2	3	1	0	2	1	2	3	2	3	1	0	2	2	1
2035	3	3	0	0	0	0	0	0	0	4	1	1	1	5	1	2	2	1	2	1	2	3	1	2	2	2	2	2	2	2	1	3	2	3	2	3	1	0	2	1	2	3	2	3	1	0	2	2	1
2036	4	4	0	20	0	0	0	1	0	4	1	2	4	4	2	2	1	2	2	2	2	3	1	2	2	2	2	2	2	2	2	1	2	3	2	3	1	0	2	1	2	3	2	3	1	0	2	2	1
2037	2	1	3	0	0	0	0	0	0	4	1	2	4	4	1	2	2	1	1	2	3	2	2	2	1	3	1	1	3	1	1	1	2	3	2	3	1	0	2	1	2	3	2	3	2	2	2	3	1
2038	6	3	0	0	0	0	0	0	0	4	1	2	4	4	1	2	2	2	1	2	2	2	3	1	2	2	3	1	3	3	2	2	2	3	2	3	1	0	2	1	2	3	2	3	2	2	2	2	1
2039	2	4	0	0	0	0	0	0	0	4	1	2	4	4	2	2	2	2	3	3	2	3	2	3	2	2	2	2	1	1	1	1	2	3	2	3	1	0	2	1	2	3	2	3	2	2	2	2	1
2040	2	2	0	0	0	0	0	0	0	4	1	2	4	4	1	2	2	2	2	3	1	2	2	3	3	1	2	2	2	2	1	3	2	3	2	3	1	0	2	1	2	3	1	3	2	2	2	2	1
2041	3	3	0	0	0	0	0	0	0	4	1	2	4	4	2	2	2	2	3	2	1	1	3	2	2	2	2	2	3	3	2	2	2	3	2	3	1	0	2	1	2	3	1	3	2	2	1	0	1
2042	3	2	0	0	0	0	0	0	0	4	1	2	4	4	1	2	2	2	1	2	2	1	3	2	2	2	2	2	3	3	2	2	2	3	2	3	1	0	2	1	2	3	1	3	2	2	1	0	1
2043	1	5	0	0	0	0	0	0	0	4	1	1	1	4	1	2	2	2	1	2	2	3	1	2	2	2	2	2	2	2	1	3	2	3	2	3	1	0	2	1	2	3	2	3	2	2	2	2	1
2044	4	2	0	0	0	0	0	0	0	4	1	2	4	4	1	2	2	2	2	2	2	2	1	2	2	2	1	3	2	2	2	2	2	3	2	3	1	0	2	1	2	3	1	3	2	2	2	3	1
2045	3	1	0	0	0	0	0	0	0	4	1	2	4	6	1	2	2	2	2	2	2	2	3	3	2	2	2	2	3	3	2	2	2	3	2	3	1	0	2	1	2	3	2	3	2	2	2	3	1
2046	2	2	0	0	0	0	0	1	0	4	1	2	4	5	1	2	2	2	2	2	1	1	2	1	2	2	2	2	3	3	1	2	2	3	2	3	1	0	2	1	2	3	2	3	2	2	2	3	1
2047	3	2	0	0	0	0	0	0	0	4	1	2	4	4	1	2	2	2	1	1	1	1	3	1	1	3	2	2	2	1	2	2	2	3	2	3	1	0	2	1	2	3	1	3	2	3	2	3	1
2048	4	1	0	0	0	0	0	0	0	4	1	2	4	4	1	2	2	2	1	2	2	2	2	3	2	2	2	2	2	2	1	2	2	3	2	3	1	0	2	1	2	3	2	3	2	3	2	2	1
2049	3	2	0	0	0	0	0	0	0	4	1	2	4	4	1	2	2	2	2	1	3	2	3	1	3	1	2	2	3	1	1	1	2	3	2	3	1	0	2	1	2	3	2	3	2	2	2	2	1
2050	2	3	0	0	0	0	0	0	0	4	1	2	4	4	1	2	2	2	1	2	2	2	3	2	2	2	2	2	3	3	2	1	2	3	2	3	1	0	2	1	2	3	2	3	2	2	2	2	1
2051	2	2	0	0	0	0	0	0	0	4	1	2	4	3	1	2	2	2	2	1	2	1	3	1	3	2	1	2	2	2	1	2	2	3	2	3	1	0	2	1	2	3	2	3	2	2	2	2	1
2052	2	4	0	0	0	0	0	0	0	4	1	1	1	4	2	2	2	1	1	2	2	2	2	1	2	2	2	2	3	3	2	2	2	3	2	3	1	0	2	1	2	3	2	3	2	2	2	2	1
2053	4	2	0	0	0	0	0	0	1	4	1	2	4	4	1	2	2	2	1	2	3	1	2	1	2	2	2	2	1	2	1	2	2	3	2	3	1	0	2	1	2	3	2	3	2	2	2	2	1
2054	3	4	0	0	0	0	0	1	0	4	1	2	4	3	1	2	2	2	1	3	3	3	2	2	2	3	3	3	2	2	2	2	2	3	2	3	1	0	2	1	2	3	2	3	2	2	2	3	1
2055	3	2	0	0	0	0	0	0	1	4	1	1	1	4	1	2	2	2	2	3	2	1	2	3	2	2	2	3	2	2	2	2	2	3	2	3	1	0	2	1	2	3	2	3	2	2	2	2	1
2056	3	1	0	0	0	0	0	0	0	4	1	2	4	4	1	2	1	1	2	2	2	2	2	2	3	2	2	2	2	2	1	2	2	3	2	3	1	0	2	1	2	3	2	3	2	2	2	2	1
2057	1	2	0	0	0	0	0	0	0	4	1	2	4	4	1	2	2	2	1	2	1	1	2	2	2	1	2	2	2	2	1	2	2	3	2	3	1	0	2	1	2	3	2	3	2	2	2	2	1
2058	3	4	0	0	0	0	0	0	0	4	1	2	4	4	1	2	2	2	2	2	1	1	2	1	1	2	2	2	2	2	2	2	2	3	2	3	1	0	2	1	2	3	2	3	2	2	2	2	1
2059	4	2	0	0	0	0	0	0	0	4	1	1	1	4	1	2	1	1	1	2	1	2	3	2	2	2	2	2	3	3	2	2	2	3	2	3	1	0	2	1	2	3	1	3	2	2	2	2	1
2060	6	2	0	0	0	0	0	0	0	4	1	2	4	4	1	2	2	2	1	2	1	1	2	2	2	1	2	2	2	3	1	3	2	3	2	3	1	0	2	1	2	3	2	3	2	3	2	2	1
3001	3	2	0	0	0	0	0	0	0	1	1	2	2	4	1	1	1	2	3	2	2	1	2	2	1	2	2	2	1	2	2	2	2	2	2	2	1	0	2	1	1	0	2	4	2	1	1	0	1
3002	8	2	0	0	0	0	0	1	0	1	1	2	1	5	1	1	1	2	3	2	3	2	1	2	2	2	2	2	3	2	2	2	2	2	2	2	1	0	1	0	1	0	2	4	2	1	1	0	1
3003	1	1	0	0	0	0	0	0	0	1	1	1	1	4	1	1	1	2	3	2	3	2	1	2	2	2	2	2	3	1	2	2	2	2	2	2	1	0	1	0	1	0	2	3	2	1	1	0	1
3004	1	1	0	0	0	0	0	0	0	4	1	1	1	4	1	2	1	2	3	2	3	2	2	1	2	2	2	3	3	1	2	1	2	2	2	2	1	0	2	1	1	0	2	4	1	0	1	0	1
3005	7	1	0	0	0	0	0	1	0	4	1	2	1	4	1	2	1	1	3	2	2	2	3	2	2	1	2	2	1	2	2	2	2	2	2	2	1	0	1	0	1	0	2	4	2	1	1	0	1
3006	4	1	0	0	0	0	0	0	0	4	1	2	1	4	1	1	1	2	2	1	2	2	2	1	2	2	2	1	2	1	2	2	2	2	2	2	1	0	2	1	1	0	2	3	1	0	1	0	1
3007	6	1	0	0	0	0	0	0	2	4	1	2	1	5	1	2	1	2	3	2	1	2	3	1	2	2	2	2	3	3	2	2	2	2	2	2	1	0	2	1	1	0	2	4	1	0	1	0	1
3008	2	3	0	0	0	0	0	0	0	4	1	2	1	5	1	1	1	2	3	1	2	1	2	2	1	2	2	2	3	3	1	1	2	2	2	2	1	0	2	1	1	0	2	4	2	1	1	0	1
3009	5	4	0	0	0	0	0	0	0	4	1	2	1	4	2	1	1	2	2	2	3	1	1	2	2	2	2	2	3	3	2	2	2	2	2	2	1	0	2	1	1	0	2	3	2	1	1	0	1
3010	7	4	0	0	0	0	0	0	0	4	1	2	1	4	1	2	1	1	3	2	2	3	3	2	1	2	2	2	3	3	2	2	2	2	2	2	1	0	1	0	1	0	2	4	2	1	1	0	1
3011	4	3	0	0	0	0	0	0	0	4	1	2	1	4	1	1	2	1	3	3	2	2	1	2	2	2	2	2	2	2	2	1	2	2	2	2	1	0	1	0	1	0	2	4	1	0	1	0	1
3012	4	4	0	0	0	0	0	0	0	4	1	2	1	5	2	2	1	2	1	2	2	1	3	2	2	2	1	1	2	2	2	2	2	2	2	2	1	0	2	1	1	0	2	4	2	1	1	0	1
3013	4	3	0	0	0	0	0	0	0	4	1	2	1	5	2	2	1	1	1	3	1	3	2	3	1	2	1	1	2	2	2	3	2	2	2	2	1	0	2	1	1	0	1	0	2	1	1	0	1
3014	4	4	0	0	0	0	0	1	0	4	1	1	4	7	2	1	2	2	2	3	1	2	3	2	1	2	2	2	2	2	2	2	2	2	2	2	1	0	2	1	1	0	2	4	1	0	1	0	1
3015	3	3	5	0	0	0	0	0	0	4	1	2	1	5	1	1	1	2	3	2	2	1	2	2	2	2	1	1	2	3	3	3	2	2	2	2	1	0	2	1	1	0	2	3	1	0	1	0	1
3016	4	4	0	0	0	0	0	0	0	4	1	1	2	5	1	2	2	2	3	2	2	2	1	2	2	2	2	3	3	2	2	3	2	2	2	2	1	0	2	1	2	4	2	3	1	0	1	0	1
3017	7	3	7	0	0	0	0	0	0	1	1	2	1	4	2	2	1	2	3	2	2	2	1	3	2	2	2	2	1	3	2	2	2	2	2	2	1	0	1	0	1	0	2	3	1	0	1	0	1
3018	2	3	0	0	0	0	0	0	0	3	1	1	1	4	1	2	1	2	2	2	2	2	2	2	2	3	2	2	1	1	2	2	2	2	2	2	1	0	2	1	1	0	2	3	2	1	1	0	1
3019	4	3	0	0	0	0	0	0	0	1	1	1	2	4	1	2	2	2	3	1	2	2	2	2	2	2	2	2	3	2	2	3	2	2	2	2	1	0	2	1	1	0	2	3	2	1	1	0	1
3020	2	1	0	0	0	0	0	0	2	4	1	1	2	4	1	2	2	2	3	3	2	2	3	2	2	2	1	1	2	2	1	1	2	2	2	2	1	0	2	1	1	0	2	3	1	0	1	0	1
3021	5	3	0	0	0	0	0	0	0	4	1	1	2	4	1	2	1	2	1	3	1	2	1	1	1	2	2	2	2	2	2	2	2	2	2	2	1	0	2	1	1	0	2	3	1	0	1	0	1
3022	6	1	0	0	0	0	0	3	0	3	1	2	2	5	2	2	2	2	2	3	2	1	2	2	2	2	1	1	2	2	1	2	2	2	2	2	1	0	2	1	1	0	2	3	2	1	1	0	1
3023	8	1	0	0	0	0	0	0	0	4	1	2	4	5	2	1	2	2	3	2	2	1	1	2	2	3	1	1	2	2	2	2	2	2	2	2	1	0	2	1	1	0	2	3	2	1	1	0	1
3024	4	2	0	0	0	0	0	0	0	1	1	1	1	5	1	1	1	2	3	1	2	2	2	2	1	2	2	2	2	2	3	3	2	2	2	2	1	0	2	1	1	0	2	3	1	0	1	0	1
3025	3	2	0	0	0	0	0	0	0	3	1	1	1	4	1	1	1	2	2	3	2	2	2	1	1	2	2	3	2	2	1	2	2	2	2	2	1	0	1	0	1	0	2	3	1	0	1	0	1
3026	5	2	0	0	0	0	0	0	0	3	1	2	1	5	1	1	1	2	2	3	2	2	2	2	1	2	2	2	2	2	2	3	2	2	2	2	1	0	2	1	1	0	2	3	1	0	1	0	1
3027	6	2	0	0	0	0	0	0	0	3	1	2	1	5	2	1	1	2	3	1	1	2	3	1	1	2	1	1	2	2	2	2	2	2	2	2	1	0	1	0	1	0	2	3	1	0	1	0	1
3028	4	1	0	0	0	0	0	1	0	1	1	2	1	7	1	1	1	2	3	2	2	2	2	2	1	1	2	3	1	1	1	1	2	2	2	2	1	0	1	0	1	0	2	3	1	0	1	0	1
3029	3	3	0	0	0	0	0	0	0	4	1	1	4	6	1	1	1	2	3	2	2	1	1	3	3	2	2	2	2	2	1	2	2	2	2	2	1	0	2	1	2	3	1	0	1	0	1	0	1
3030	6	2	5	0	0	0	0	0	0	4	1	2	1	4	1	2	1	2	3	2	2	2	1	2	1	2	1	1	2	2	2	2	2	2	2	2	1	0	2	1	1	0	2	3	1	0	1	0	1
3031	1	3	0	0	0	0	0	0	0	4	1	2	1	5	1	1	1	2	1	2	2	2	1	3	1	1	1	1	2	1	1	2	2	2	2	2	1	0	2	1	1	0	2	3	1	0	1	0	1
3032	6	2	0	0	0	0	0	0	0	3	1	2	1	6	1	1	1	2	2	3	2	1	1	2	1	1	1	2	1	2	1	1	2	2	2	2	1	0	2	1	1	0	2	3	2	1	1	0	1
3033	1	3	0	0	0	0	0	0	0	4	1	1	2	5	2	1	1	2	3	2	2	1	3	3	1	1	2	2	1	1	2	3	2	2	2	2	1	0	1	0	1	0	2	3	2	1	1	0	1
3034	6	2	10	0	0	0	0	1	0	3	1	1	1	4	1	1	1	2	2	2	2	2	3	1	2	2	2	2	2	2	1	1	2	2	2	2	1	0	2	1	1	0	2	3	1	0	1	0	1
3035	3	1	0	0	0	0	0	0	0	1	1	1	1	7	1	1	1	2	2	2	2	1	1	2	2	2	1	2	2	2	1	2	2	2	2	2	1	0	2	1	1	0	2	3	1	0	1	0	1
3036	2	3	0	0	0	0	0	0	0	3	1	2	1	6	1	1	1	2	2	2	2	2	2	1	1	2	2	2	2	2	1	3	2	2	2	2	1	0	1	0	1	0	1	0	1	0	1	0	1
3037	4	3	0	0	0	0	0	0	0	4	1	2	4	6	1	1	1	2	3	2	2	2	1	2	1	3	2	3	2	2	3	3	2	2	2	2	1	0	2	1	1	0	2	3	1	0	1	0	1
3038	3	4	0	0	0	0	0	0	0	1	1	2	1	6	1	2	1	2	3	2	2	1	1	2	2	2	2	3	3	3	2	2	2	2	2	2	1	0	2	1	1	0	2	3	1	0	1	0	1
3039	4	1	0	0	0	0	0	0	0	4	1	1	1	4	1	1	1	2	2	2	2	2	1	2	2	3	1	3	2	3	2	3	2	2	2	2	1	0	2	1	1	0	2	3	2	1	1	0	1
3040	5	2	0	0	0	0	0	2	0	4	1	2	1	7	1	1	1	2	3	2	2	2	1	2	2	2	1	3	2	2	2	2	2	2	2	2	1	0	1	0	1	0	2	3	1	0	1	0	1
3041	6	3	0	0	0	0	0	0	0	4	1	1	1	6	1	1	1	2	3	2	2	2	1	1	2	3	1	2	2	2	2	2	2	2	2	2	1	0	1	0	1	0	2	3	1	0	1	0	1
3042	6	3	0	0	0	0	0	0	0	1	1	2	1	5	1	1	2	2	3	2	2	2	1	1	2	2	2	3	3	3	1	3	2	2	2	2	1	0	1	0	1	0	2	3	1	0	1	0	1
3043	6	1	0	0	0	0	0	0	0	4	1	2	1	4	1	1	2	2	2	2	2	1	1	1	2	2	2	2	2	3	2	1	2	2	2	2	1	0	2	1	1	0	2	3	1	0	1	0	1
3044	6	4	0	0	0	0	0	0	0	1	1	2	1	7	1	1	1	2	3	2	2	1	2	2	3	3	2	3	1	3	3	3	2	2	2	2	1	0	2	1	1	0	2	3	1	0	1	0	1
3045	6	2	20	0	0	0	0	0	1	4	1	1	1	6	1	2	1	2	2	2	2	2	2	2	1	3	2	2	2	2	2	3	2	2	2	2	1	0	2	1	1	0	1	0	2	1	1	0	1
3046	3	2	0	0	0	0	0	0	0	4	1	2	1	4	1	1	1	2	3	2	2	2	1	1	2	3	2	2	2	2	3	3	2	2	2	2	1	0	1	0	1	0	1	0	1	0	1	0	1
3047	5	3	0	0	0	0	0	0	0	4	1	2	1	4	1	1	1	2	2	2	2	2	1	2	2	3	3	3	2	2	2	2	2	2	2	2	1	0	1	0	1	0	2	3	1	0	1	0	1
3048	5	1	0	0	0	0	0	0	0	1	1	2	1	9	1	1	1	2	2	1	2	2	2	2	3	3	1	2	3	3	2	2	2	2	2	2	1	0	1	0	1	0	1	0	1	0	1	0	1
3049	4	2	0	0	0	0	0	2	0	1	1	1	1	4	1	1	1	1	3	1	2	2	2	2	2	1	2	2	3	1	2	2	2	2	2	2	1	0	1	0	1	0	1	0	1	0	1	0	1
3050	3	4	0	0	0	0	0	0	0	1	1	1	1	5	1	1	1	2	2	2	2	2	2	2	2	2	3	3	1	2	3	2	2	2	2	2	1	0	1	0	1	0	2	3	1	0	1	0	1
3051	4	1	0	0	0	0	0	0	0	1	1	1	1	5	1	1	1	2	3	1	2	2	2	3	2	2	1	1	1	2	2	2	2	3	2	2	1	0	2	1	1	2	2	3	1	0	1	0	1
3052	5	4	0	0	0	0	0	0	0	1	1	1	1	7	1	1	1	2	3	1	2	2	2	3	2	2	1	1	1	1	3	1	2	3	2	2	1	0	1	0	1	0	2	3	1	0	1	0	1
3053	3	3	0	0	0	0	0	0	0	1	1	1	1	6	1	2	1	2	1	1	2	2	3	3	2	2	1	1	2	2	1	1	2	3	2	1	1	0	2	1	1	0	2	3	1	0	1	0	1
3054	4	1	0	0	0	0	0	0	0	1	1	1	4	7	2	1	1	2	2	1	2	2	2	3	2	2	2	1	2	2	1	1	2	2	2	2	1	0	2	1	1	0	2	3	1	0	1	0	1
3055	5	1	0	0	0	0	0	0	0	1	1	1	1	6	2	1	1	2	2	1	2	2	2	2	1	1	2	1	1	1	1	1	2	2	2	2	1	0	1	0	1	0	2	3	1	0	1	0	1
3056	3	1	0	0	0	0	0	0	0	1	1	1	1	5	1	1	2	1	2	2	2	2	2	2	1	1	2	1	1	1	1	1	2	2	2	1	1	0	1	0	1	0	2	3	2	1	1	0	1
3057	2	3	0	0	0	0	0	0	0	1	1	1	4	5	1	2	1	1	3	2	2	3	2	2	1	1	2	1	1	1	1	1	2	2	2	3	1	0	2	1	1	0	1	0	1	0	1	0	1
3058	1	3	0	0	0	0	0	0	0	1	1	2	4	6	1	2	1	1	3	2	2	3	3	2	1	1	1	2	1	1	1	1	2	2	2	3	1	0	2	1	1	0	1	0	1	0	1	0	1
3059	4	4	0	0	0	0	0	0	0	1	1	1	4	7	1	2	1	2	2	1	1	3	2	2	2	1	1	1	2	1	3	2	2	2	2	2	1	0	2	1	1	0	1	0	1	0	1	0	1
3060	5	4	0	0	0	0	0	0	0	1	1	1	4	6	1	1	1	2	3	1	1	3	2	2	2	1	1	1	3	1	1	1	2	2	2	2	1	0	2	1	1	0	1	0	1	0	1	0	1
4001	3	1	0	0	0	0	0	0	0	4	1	2	2	4	1	1	1	1	3	2	3	1	2	2	2	2	2	2	3	3	2	2	2	2	2	2	1	0	2	1	1	0	2	3	2	1	1	0	1
4002	7	2	10	0	0	0	0	0	0	4	1	2	1	5	1	1	1	2	3	2	2	1	2	1	2	2	3	1	2	2	2	2	2	2	2	2	1	0	2	1	2	3	2	4	2	1	2	2	1
4003	4	1	0	0	0	0	0	0	0	1	1	1	1	5	1	1	1	1	3	1	2	2	2	2	1	1	2	2	3	1	3	2	2	2	2	2	1	0	2	1	2	2	2	4	2	3	2	1	1
4004	4	1	0	0	0	0	0	0	0	4	1	2	1	4	1	1	1	1	3	2	2	1	2	2	2	2	1	3	2	2	2	3	2	2	2	2	1	0	2	1	2	3	2	4	2	1	2	2	1
4005	5	1	10	0	0	0	0	1	0	4	1	2	1	5	1	1	1	2	3	1	2	2	2	1	2	2	3	3	2	2	1	2	2	2	2	2	1	0	2	1	2	3	1	0	2	1	2	1	1
4006	4	3	20	0	0	0	0	2	0	1	1	2	1	4	1	1	1	2	3	1	2	2	1	2	2	3	2	2	1	1	2	3	2	2	2	2	1	0	2	1	2	3	1	0	2	1	2	1	1
4007	3	1	5	0	0	0	0	0	0	4	1	2	1	4	1	1	2	2	3	1	2	2	1	2	2	3	1	1	2	2	3	3	2	2	2	2	1	0	2	1	2	3	1	0	2	1	2	1	1
4008	2	1	0	0	0	0	0	0	1	4	1	2	1	4	1	1	1	2	2	1	2	2	2	1	2	3	2	2	3	3	2	2	2	2	2	2	1	0	2	1	2	3	1	0	2	1	2	1	1
4009	6	1	10	0	0	0	0	0	1	4	1	2	1	8	1	1	1	2	3	2	2	2	1	2	2	3	2	2	3	3	2	3	2	2	2	2	1	0	2	1	2	3	1	0	2	1	2	1	1
4010	4	3	0	0	0	0	0	0	3	4	1	2	1	5	1	1	1	2	3	2	3	2	2	2	2	2	2	2	1	1	3	3	2	2	2	2	1	0	2	1	2	3	1	0	2	1	2	1	1
4011	6	3	0	0	0	0	0	0	0	1	1	2	1	5	1	1	1	2	3	3	2	1	1	1	2	2	2	3	3	3	2	2	2	2	2	3	1	0	2	1	2	3	1	0	2	1	2	1	1
4012	2	1	0	0	0	0	0	0	1	1	1	2	1	4	1	1	1	2	1	2	2	1	1	1	2	2	2	2	3	3	2	3	2	2	2	2	1	0	2	1	2	3	1	0	2	1	2	1	1
4013	7	1	0	0	0	0	0	0	0	4	1	2	1	5	1	1	1	2	1	3	2	2	2	2	3	3	2	3	2	2	3	3	2	2	2	2	1	0	2	1	2	3	1	0	2	1	2	1	1
4014	4	1	0	0	0	0	0	0	0	4	1	1	2	5	1	1	1	2	2	3	2	2	1	2	2	2	3	3	3	3	1	2	2	2	2	2	1	0	2	1	2	3	2	3	2	1	2	1	1
4015	4	3	0	0	0	0	0	0	0	4	1	2	1	7	1	1	1	2	3	2	2	2	1	1	2	3	2	2	1	1	2	2	2	2	2	2	1	0	2	1	2	3	1	0	2	1	2	1	1
4016	5	3	0	0	0	0	0	0	0	4	1	1	2	5	1	1	1	2	3	2	2	2	2	2	2	2	2	3	2	2	2	2	2	2	2	2	1	0	2	1	2	3	2	3	2	1	2	1	1
4017	2	4	0	0	0	0	0	0	0	4	1	2	1	6	1	1	1	2	1	2	2	2	2	2	2	3	2	3	3	3	3	3	2	2	2	2	1	0	2	1	2	3	1	0	2	2	2	1	1
4018	2	4	0	0	0	0	0	0	0	4	1	2	1	6	1	1	1	2	1	2	2	2	1	3	2	3	3	3	2	2	2	2	2	2	2	2	1	0	2	1	2	3	1	0	2	1	2	2	1
4019	4	4	0	0	0	0	0	0	0	4	1	2	1	5	1	1	1	2	2	3	2	2	2	2	2	2	1	2	2	2	2	2	2	2	2	2	1	0	2	1	2	3	1	0	2	2	2	1	1
4020	2	1	0	0	0	0	0	0	0	4	1	2	1	6	1	2	1	2	2	2	2	1	2	1	2	2	2	2	3	3	3	1	2	2	2	2	1	0	2	1	2	3	1	0	2	2	2	1	1
4021	4	1	0	0	0	0	0	0	0	1	1	2	1	6	1	1	1	2	2	2	3	2	2	2	2	2	2	2	2	1	3	3	2	2	2	2	1	0	2	1	2	3	1	0	2	2	2	2	1
4022	4	4	0	0	0	0	0	0	0	1	1	1	1	7	1	1	1	2	2	1	2	2	2	1	2	3	2	2	1	3	2	3	2	2	2	2	1	0	2	1	2	3	2	3	2	2	2	1	1
4023	6	4	0	0	0	0	0	0	0	1	1	2	1	4	1	2	1	2	1	2	1	3	3	2	2	2	3	3	2	2	2	3	2	2	2	2	1	0	2	1	2	2	1	0	2	2	2	1	1
4024	4	1	0	0	0	0	0	0	0	1	1	1	1	5	1	2	1	2	2	3	2	2	2	2	2	3	3	3	2	2	2	3	2	2	2	2	1	0	2	1	2	0	1	0	2	2	2	3	1
4025	3	3	0	0	0	0	0	0	0	1	1	1	1	5	1	2	1	2	2	3	2	2	2	2	3	3	2	3	2	2	3	3	2	2	2	3	1	0	2	1	2	3	1	0	2	1	2	2	1
4026	3	3	0	0	0	0	0	0	0	1	1	1	1	6	1	2	1	2	3	2	2	1	2	2	2	3	2	2	1	1	2	2	2	2	2	2	1	0	2	1	2	3	1	0	2	1	2	2	1
4027	5	1	0	0	0	0	0	0	0	1	1	2	1	6	1	1	1	2	2	1	2	1	2	2	2	2	3	2	1	2	2	2	2	2	2	2	1	0	2	1	1	0	1	0	2	1	2	2	1
4028	3	1	0	0	0	0	0	1	0	4	1	2	1	8	2	2	2	2	2	2	1	2	1	2	2	3	2	2	3	3	2	2	2	2	2	2	1	0	1	0	1	0	1	0	2	1	2	1	1
4029	1	4	0	0	0	0	0	0	0	4	1	1	1	4	2	2	1	2	2	3	1	3	1	3	2	2	2	2	2	2	3	3	2	2	2	2	1	0	2	1	1	0	1	0	2	1	2	2	1
4030	6	4	0	0	0	0	0	0	0	1	1	1	1	6	2	1	1	2	3	2	2	2	1	1	2	3	2	2	2	2	3	3	2	2	2	2	1	0	2	1	1	0	1	0	2	2	2	2	1
4031	3	4	0	0	0	0	0	0	0	1	1	2	1	5	2	2	2	2	3	1	1	1	1	2	2	2	2	3	3	3	2	2	2	2	2	3	1	0	1	0	2	3	2	3	2	2	2	1	1
4032	5	1	0	0	0	0	0	0	0	1	1	2	1	5	1	1	1	2	2	2	2	1	1	1	2	3	2	3	3	3	2	2	2	2	2	2	1	0	1	0	1	0	2	3	2	2	2	2	1
4033	2	4	0	0	0	0	0	0	0	1	1	1	1	5	2	1	1	2	3	2	3	1	2	3	2	3	2	2	2	3	1	2	2	2	2	2	1	0	1	0	1	0	2	3	2	2	2	2	1
4034	4	4	0	0	0	0	0	1	0	4	1	2	1	8	1	1	1	1	3	2	3	2	2	2	2	3	2	2	3	3	2	3	2	2	2	2	1	0	1	0	2	3	2	3	2	2	2	1	1
4035	6	1	0	0	0	0	0	0	0	4	1	1	1	7	1	2	1	2	3	3	2	1	3	2	2	3	2	2	3	3	2	2	2	2	2	3	1	0	2	1	2	3	2	3	1	0	2	2	1
4036	7	1	0	0	0	0	0	0	0	4	1	1	1	6	1	2	1	2	2	2	3	2	1	2	2	2	2	3	2	1	2	2	2	2	2	2	1	0	2	1	2	3	2	3	1	0	2	2	1
4037	5	4	0	0	0	0	0	0	0	4	1	1	1	4	1	2	1	1	1	2	2	2	2	2	2	3	2	2	2	2	2	2	2	2	2	2	1	0	1	0	2	3	2	3	1	0	2	2	1
4038	2	4	0	0	0	0	0	0	0	4	1	1	1	5	1	2	1	2	3	2	2	2	3	2	2	3	3	3	2	2	2	2	2	2	2	2	1	0	1	0	2	3	2	3	2	1	1	0	1
4039	4	1	0	0	0	0	0	1	0	1	1	2	1	8	1	2	1	2	2	3	2	2	1	2	2	2	2	3	2	2	2	2	2	2	2	3	1	0	2	1	2	3	2	3	1	0	1	0	1
4040	3	1	0	0	0	0	0	0	0	1	1	2	1	7	1	2	2	2	2	2	1	2	2	2	2	3	2	2	2	3	2	2	2	2	2	2	1	0	1	0	2	3	2	3	1	0	1	0	1
4041	2	4	0	0	0	0	0	2	0	4	1	2	1	7	1	1	1	2	3	1	2	2	1	2	1	1	2	2	2	2	2	3	2	2	2	2	1	0	1	0	2	3	2	3	1	0	1	0	1
4042	1	1	0	0	0	0	0	0	0	1	1	1	1	3	1	2	2	2	1	3	2	1	2	1	2	2	1	2	1	2	3	3	2	2	2	3	1	0	1	0	2	3	2	3	2	1	2	1	1
4043	3	4	0	0	0	0	0	0	0	1	1	1	1	6	1	1	1	2	3	2	2	1	2	1	2	2	1	2	1	2	3	3	2	2	2	2	1	0	1	0	2	3	2	3	1	0	1	0	1
4044	6	4	0	0	0	0	0	0	0	4	1	2	1	6	1	2	1	2	2	2	2	2	1	2	2	3	2	2	3	3	3	3	2	2	2	2	1	0	2	1	2	3	2	3	1	0	1	0	1
4045	1	4	0	0	0	0	0	0	0	4	1	1	1	4	1	1	1	1	3	1	2	2	2	1	2	3	2	2	2	2	3	3	2	2	2	2	1	0	1	0	1	0	2	3	1	0	2	1	1
4046	7	1	0	0	0	0	0	0	1	1	1	1	1	6	1	1	1	1	2	1	2	2	2	1	2	3	2	2	3	3	3	2	2	2	2	3	1	0	2	1	2	3	2	3	2	2	2	2	1
4047	5	3	0	0	0	0	0	0	0	4	1	1	1	7	1	1	1	2	1	2	2	2	1	2	2	2	1	2	3	3	1	3	2	2	2	2	1	0	2	1	1	0	1	0	1	0	1	0	1
4048	4	1	0	0	0	0	0	0	2	4	1	2	1	7	1	1	1	2	3	2	2	2	2	1	2	2	2	3	3	3	3	1	2	2	2	2	1	0	2	1	2	3	2	3	2	1	2	1	1
4049	4	4	0	0	0	0	0	0	2	1	1	1	1	7	1	1	1	2	2	2	2	2	2	2	2	3	2	1	2	3	2	3	2	2	2	2	1	0	1	0	1	0	2	3	2	2	1	0	1
4050	4	3	0	0	0	0	0	0	0	4	1	2	2	6	1	2	1	1	3	1	2	1	1	1	2	1	2	2	2	3	3	1	2	2	2	2	1	0	2	1	1	0	2	3	2	2	1	0	1
4051	3	1	0	0	0	0	0	1	0	1	1	2	1	6	1	1	1	2	3	1	2	1	2	3	1	1	2	1	1	2	1	1	2	2	2	2	1	0	1	0	1	0	2	3	2	2	1	0	1
4052	5	1	0	0	0	0	0	0	0	1	1	1	2	7	1	1	1	2	2	1	2	2	2	3	2	1	1	2	1	2	1	1	2	2	2	2	1	0	1	0	1	0	2	3	2	2	1	0	1
4053	7	1	0	0	0	0	0	0	1	1	1	1	2	7	1	1	1	2	3	1	1	2	2	1	1	2	1	1	2	1	2	1	2	2	2	2	1	0	1	0	1	0	2	3	2	2	1	0	1
4054	6	1	0	0	0	0	0	0	0	4	1	2	1	6	1	1	1	2	3	1	2	3	2	3	1	2	1	3	2	1	1	2	2	2	2	2	1	0	2	1	2	3	2	3	2	2	2	1	1
4055	6	3	0	0	0	0	0	0	0	4	1	1	1	7	1	1	1	2	3	2	1	3	2	2	2	1	2	1	1	2	3	1	2	2	2	2	1	0	1	1	1	0	2	3	2	2	1	0	1
4056	2	1	0	0	0	0	0	0	0	1	1	2	1	5	1	2	1	2	3	1	2	2	2	3	2	1	1	2	1	3	2	1	2	2	2	2	1	0	2	1	1	0	1	0	1	0	1	0	1
4057	3	2	0	0	0	0	0	1	0	1	1	2	1	5	1	2	1	2	3	1	2	2	2	3	2	1	1	2	1	2	2	1	2	2	2	2	1	0	2	1	2	0	1	0	1	0	1	0	1
4058	3	4	0	0	0	0	0	0	0	4	1	1	1	6	1	2	1	2	3	1	2	3	2	3	2	1	1	2	2	2	1	1	2	2	2	2	1	0	2	1	2	2	2	3	2	2	2	1	1
4059	3	4	0	0	0	0	0	0	0	1	1	2	1	7	1	1	1	2	3	2	2	3	3	2	1	1	2	1	1	2	1	2	2	2	2	2	1	0	1	1	1	0	2	3	2	2	1	0	1
4060	2	1	0	0	0	0	0	0	3	4	1	1	1	7	1	1	2	2	3	1	1	3	2	1	2	1	1	2	1	2	1	3	2	2	2	2	1	0	2	1	1	0	2	3	2	2	1	0	1
[truncated: 3 more columns]

## Sheet: Variable description
#	Data variables	Description	Value
B	HouseID	House ID numbers	None
C	A1	Number of people	None
D	A2	Main source of income of household head	1= Employment with regular monthly salary, 2= Farming/livestock/fishing, 3= Business/shop keeper/market 4=Casual labour, 5= other
E	A3	Number of livestock animals (Chicken)	None
F	A4	Number of livestock animals (Ducks)	None
G	A5	Number of livestock animals (cow)	None
H	A6	Number of livestock animals (buffalo)	None
I	A7	Number of livestock animals (pig)	None
J	A8	Number of livestock animals (Dog)	None
K	A9	Number of livestock animals (cat)	None
L	A10	Main source of drinking-water	1= Piped water, 2=Groundwater, 3= Rain water, 4=Bottled water/drinking water vending machines, 5= Other
M	A11	Main source of Non-drinking water	1= Piped water, 2=Groundwater, 3= Rain water, 4=Bottled water/drinking water vending machines, 5= Other
N	B1	Type of house	1= Single house, one floor, 2= Single house, two floors, 3= comercial building, 4= Townhouse, 5=Apartment, 6= other
O	B2	Type of wall	1= Plastered, 2= Cement/bricks, 3= Burned bricks, 4=Wood, 5=Other
P	B3	Number of room	None
Q	B4	Location of toilet	1= indoors, 2=outdoors
R	B5	Type of toilet	1=Bowl toilet, 2=squat toilet, 3=other
S	B6	Wire windows screen	1= yes, 2= no
T	B7	open eave gaps	1= yes, 2= no
U	C1	House cleanliness	1= bad, 2= intermeddiate, 3= good
W	C2	Level of wind flow	1= many, 2= intermeddiate, 3= little
X	D1	Level of darkness in bedroom	1= Bright, 2= intermediate, 3= dark
Y	D2	Level of darkness in bathroom	1= Bright, 2= intermediate, 3= dark
Z	D3	Level of darkness in kitchen	1= Bright, 2= intermediate, 3= dark
AA	D4	Level of darkness in living room	1= Bright, 2= intermediate, 3= dark
AB	D5	Quantity of hanging in bedroom	1= litle, 2= intermediate, 3= many
AC	D6	Location of hanging in bedroom	1= 0-0.75 m, 2= 0.75-1.5 m, 3= >1.5 m.
AD	D7	Quantity of hanging in bathroom	1= litle, 2= intermediate, 3= many
AE	D8	Location of hanging in bathroom	1= 0-0.75 m, 2= 0.75-1.5 m, 3= >1.5 m.
AF	D9	Quantity of hanging in kitchen	1= litle, 2= intermediate, 3= many
AG	D10	Location of hanging in kitchen	1= 0-0.75 m, 2= 0.75-1.5 m, 3= >1.5 m.
AH	D11	Quantity of hanging in living room	1= litle, 2= intermediate, 3= many
AI	D12	Location of hanging in living room	1= 0-0.75 m, 2= 0.75-1.5 m, 3= >1.5 m.
AJ	E1	Larval control: Temephos (Abate)	1= yes, 2= no
AK	E2	How often for use Themophos (Abate)	1=Daily, 2=Weekly, 3=Monthly, 4=Every 3 month, 5= Less than every 3 months
AL	E3	Larval contril: Cleaning containers	1= yes, 2= no
AM	E4	How often for use Cleaning containers	1=Daily, 2=Weekly, 3=Monthly, 4=Every 3 month, 5= Less than every 3 months
	E5	Larval control: Other	1= yes, 2= no
AM	E6	How often for other	1=Daily, 2=Weekly, 3=Monthly, 4=Every 3 month, 5= Less than every 3 months
AN	E7	adult control: mosquito nets	1= yes, 2= no
AO	E8	How often for use mosquito nets	1=Daily, 2=Weekly, 3=Monthly, 4=Every 3 month, 5= Less than every 3 months
AP	E9	adult control: insecticide sprays	1= yes, 2= no
AQ	E10	How often for use insecticide sprays	1=Daily, 2=Weekly, 3=Monthly, 4=Every 3 month, 5= Less than every 3 months
AR	E11	adult control: fogging	1= yes, 2= no
AS	E12	How often for use fogging	1=Daily, 2=Weekly, 3=Monthly, 4=Every 3 month, 5= Less than every 3 months
AT	E13	adult control: mosquito swatter	1= yes, 2= no
AU	E14	How often for use mosquito swatter	1=Daily, 2=Weekly, 3=Monthly, 4=Every 3 month, 5= Less than every 3 months
AV	E15	adult control: repellent	1= yes, 2= no
AW	E16	How often for use repellent	1=Daily, 2=Weekly, 3=Monthly, 4=Every 3 month, 5= Less than every 3 months
AX	E17	adult control: other	1= yes, 2= no
AY	E18	How often for other	1=Daily, 2=Weekly, 3=Monthly, 4=Every 3 month, 5= Less than every 3 months
AZ	E19	At any time in the past 12 months, Spray the interior walls against insects	1= yes, 2= no
	F	Location	0= Rural 1= Urban
